# Supplementary material for: Associations of Genetically Predicted Vitamin B12 Status across the Phenome
Source: Nutrients. 2022 Nov 26;14(23):5031. doi: 10.3390/nu14235031 (PMC9740080; doi:10.3390/nu14235031)
Supplement: Supplementary file 1 [file nutrients-14-05031-s001.zip]

Archive with 1 entries (1 files):
- nutrients-2007651-Supplementary.xlsx
