# Supplementary material for: Associations of Genetically Predicted Vitamin B12 Status across the Phenome
Source: Nutrients. 2022 Nov 26;14(23):5031. doi: 10.3390/nu14235031 (PMC9740080; doi:10.3390/nu14235031)
Supplement: Supplementary file 1 [file nutrients-14-05031-s001.zip › nutrients-2007651-Supplementary.xlsx]

## Sheet: S1
Supplementary Table S1: Vitamin B12 genetic risk score (GRS) phenome-wide association study.
Phenotype	Covariates	Beta	SE	OR	N Total	N Cases	N Controls	Pval	Adjusted Pval	Description	Group
261.2	sex/age/pc1-10	-0.312486	0.0339445	0.731626	417071	868	416203	3.39e-20	3.43e-17	Vitamin B-complex deficiencies	endocrine/metabolic
281.1	sex/age/pc1-10	-0.223684	0.0309512	0.799568	385348	1061	384287	4.94e-13	2.5e-10	Megaloblastic anemia	hematopoietic
281	sex/age/pc1-10	-0.208788	0.0300269	0.811567	385418	1131	384287	3.57e-12	1.2e-09	Other deficiency anemia	hematopoietic
281.11	sex/age/pc1-10	-0.253664	0.0380636	0.775953	384985	698	384287	2.66e-11	6.73e-09	Pernicious anemia	hematopoietic
261	sex/age/pc1-10	-0.145288	0.0242965	0.864773	417937	1734	416203	2.23e-09	4.52e-07	Vitamin deficiency	endocrine/metabolic
739	sex/age/pc1-10	-0.198405	0.0616748	0.820038	404348	267	404081	0.00129559	0.218523	Contracture of joint	musculoskeletal
366	sex/age/pc1-10	-0.0222396	0.00722317	0.978006	398818	21931	376887	0.00207749	0.262802	Cataract	sense organs
446.4	sex/age/pc1-10	-0.213894	0.0693151	0.807434	408891	211	408680	0.00202986	0.262802	Wegener's granulomatosis	circulatory system
250.11	sex/age/pc1-10	0.189665	0.0633489	1.20884	386504	253	386251	0.00275371	0.278676	Type 1 diabetes with ketoacidosis	endocrine/metabolic
557.1	sex/age/pc1-10	-0.0704083	0.0234205	0.932013	336423	1906	334517	0.00264473	0.278676	Celiac disease	digestive
809	sex/age/pc1-10	-0.18218	0.0628176	0.833451	399757	261	399496	0.00372988	0.343149	Fracture of unspecified bones	injuries & poisonings
279.7	sex/age/pc1-10	-0.187746	0.0667723	0.828825	425518	224	425294	0.00492752	0.357455	Other immunological findings	endocrine/metabolic
395.2	sex/age/pc1-10	-0.050827	0.0180841	0.950443	409227	3211	406016	0.00494503	0.357455	Nonrheumatic aortic valve disorders	circulatory system
709.3	sex/age/pc1-10	0.200312	0.0700788	1.22178	406809	207	406602	0.00425801	0.357455	Systemic sclerosis	dermatologic
530.7	sex/age/pc1-10	0.158084	0.0578888	1.17127	358012	311	357701	0.0063175	0.426221	Gastroesophageal laceration-hemorrhage syndrome	digestive
216	sex/age/pc1-10	0.0363895	0.0139712	1.03706	421497	5417	416080	0.00919762	0.517111	Benign neoplasm of skin	neoplasms
274.2	sex/age/pc1-10	-0.139063	0.0526969	0.870173	419458	368	419090	0.00831709	0.517111	Crystal arthropathies	endocrine/metabolic
572	sex/age/pc1-10	0.0623128	0.0238378	1.0643	406296	1824	404472	0.00894793	0.517111	Ascites (non malignant)	digestive
180.3	sex/age/pc1-10	0.0545728	0.0217096	1.05609	195386	2222	193164	0.0119451	0.636233	Cervical intraepithelial neoplasia [CIN] [Cervical dysplasia]	neoplasms
38.2	sex/age/pc1-10	-0.095984	0.0445853	0.908479	400217	518	399699	0.0313331	0.660605	Gram positive septicemia	infectious diseases
151	sex/age/pc1-10	0.0869107	0.0350835	1.0908	396859	844	396015	0.0132399	0.660605	Cancer of stomach	neoplasms
158	sex/age/pc1-10	0.0800883	0.0352793	1.08338	396845	830	396015	0.0232002	0.660605	Neoplasm of unspecified nature of digestive system	neoplasms
196	sex/age/pc1-10	-0.0495588	0.0227565	0.951649	390082	2008	388074	0.0294216	0.660605	Radiotherapy	neoplasms
208	sex/age/pc1-10	0.0154842	0.00718026	1.0156	400136	21526	378610	0.0310452	0.660605	Benign neoplasm of colon	neoplasms
246	sex/age/pc1-10	-0.121241	0.0505145	0.885821	393979	403	393576	0.0163897	0.660605	Other disorders of thyroid	endocrine/metabolic
250.1	sex/age/pc1-10	0.0438461	0.0202021	1.04482	388778	2527	386251	0.0299784	0.660605	Type 1 diabetes	endocrine/metabolic
270.33	sex/age/pc1-10	0.157113	0.0711572	1.17013	424430	201	424229	0.0272461	0.660605	Amyloidosis	endocrine/metabolic
274.21	sex/age/pc1-10	-0.121043	0.0560177	0.885995	419416	326	419090	0.0307101	0.660605	Chondrocalcinosis	endocrine/metabolic
276.11	sex/age/pc1-10	-0.125261	0.0555583	0.882267	402163	329	401834	0.0241597	0.660605	Hyperosmolality and/or hypernatremia	endocrine/metabolic
350	sex/age/pc1-10	0.0597256	0.0276167	1.06155	424240	1363	422877	0.0305669	0.660605	Abnormal movement	neurological
364.5	sex/age/pc1-10	-0.1323	0.0609015	0.876078	403211	277	402934	0.0298279	0.660605	Corneal dystrophy	sense organs
366.2	sex/age/pc1-10	-0.0276793	0.0121174	0.9727	384209	7322	376887	0.0223568	0.660605	Senile cataract	sense organs
367.2	sex/age/pc1-10	-0.145895	0.06764	0.864248	417650	223	417427	0.0310103	0.660605	Astigmatism	sense organs
378.2	sex/age/pc1-10	-0.149822	0.0685803	0.860861	414865	216	414649	0.0289165	0.660605	Nystagmus and other irregular eye movements	sense organs
411.4	sex/age/pc1-10	-0.015542	0.00718971	0.984578	392612	22539	370073	0.0306411	0.660605	Coronary atherosclerosis	circulatory system
427.21	sex/age/pc1-10	-0.0600173	0.0265884	0.941748	375726	1469	374257	0.0239909	0.660605	Atrial fibrillation	circulatory system
427.6	sex/age/pc1-10	-0.0996058	0.0417361	0.905194	374847	590	374257	0.0170068	0.660605	Premature beats	circulatory system
458.2	sex/age/pc1-10	-0.151879	0.0668377	0.859092	377841	229	377612	0.0230649	0.660605	Iatrogenic hypotension	circulatory system
480	sex/age/pc1-10	-0.0218172	0.00946042	0.978419	411363	12015	399348	0.0211019	0.660605	Pneumonia	respiratory
528.5	sex/age/pc1-10	-0.093295	0.041654	0.910925	420431	595	419836	0.0251066	0.660605	Diseases of lips	digestive
556.1	sex/age/pc1-10	-0.0817865	0.0377303	0.921469	335244	727	334517	0.0301845	0.660605	Ulceration of intestine	digestive
571.6	sex/age/pc1-10	-0.138019	0.0587211	0.871082	404769	297	404472	0.0187527	0.660605	Primary biliary cirrhosis	digestive
585	sex/age/pc1-10	-0.0219399	0.00945881	0.978299	399295	12054	387241	0.0203668	0.660605	Renal failure	genitourinary
585.1	sex/age/pc1-10	-0.0270891	0.0121747	0.973275	394400	7159	387241	0.0260797	0.660605	Acute renal failure	genitourinary
618.5	sex/age/pc1-10	-0.118188	0.0500087	0.888529	216756	412	216344	0.0181104	0.660605	Prolapse of vaginal vault after hysterectomy	genitourinary
736.2	sex/age/pc1-10	0.163277	0.0691414	1.17736	404300	219	404081	0.0182016	0.660605	Acquired deformities of finger	musculoskeletal
741	sex/age/pc1-10	0.0433916	0.0186497	1.04435	420358	2992	417366	0.0199833	0.660605	Symptoms and disorders of the joints	musculoskeletal
747.12	sex/age/pc1-10	-0.145052	0.0625533	0.864977	424248	263	423985	0.0204027	0.660605	Valvular heart disease/ heart chambers	congenital anomalies
411.8	sex/age/pc1-10	-0.018397	0.0087618	0.981771	384685	14612	370073	0.0357569	0.711207	Other chronic ischemic heart disease	unspecified	circulatory system
535.8	sex/age/pc1-10	0.0237493	0.0113095	1.02403	368402	8311	360091	0.0357342	0.711207	Other specified gastritis	digestive
599.3	sex/age/pc1-10	0.0640191	0.0305039	1.06611	394819	1115	393704	0.0358415	0.711207	Dysuria	genitourinary
198.3	sex/age/pc1-10	0.0485805	0.0233676	1.04978	389984	1910	388074	0.03762	0.718875	Secondary malignant neoplasm of digestive systems	neoplasms
272	sex/age/pc1-10	-0.0123364	0.00593477	0.987739	389803	33590	356213	0.0376486	0.718875	Disorders of lipoid metabolism	endocrine/metabolic
272.1	sex/age/pc1-10	-0.0122553	0.00594225	0.987819	389711	33498	356213	0.0391688	0.718953	Hyperlipidemia	endocrine/metabolic
277	sex/age/pc1-10	-0.0780174	0.0387362	0.924948	423636	683	422953	0.0440019	0.718953	Other disorders of metabolism	endocrine/metabolic
285.2	sex/age/pc1-10	0.0730117	0.0361189	1.07574	385078	791	384287	0.0432356	0.718953	Anemia of chronic disease	hematopoietic
331.9	sex/age/pc1-10	-0.103574	0.0503823	0.901609	402512	407	402105	0.0398049	0.718953	Cerebral degeneration	unspecified	neurological
335	sex/age/pc1-10	0.0559263	0.0277736	1.05752	403457	1352	402105	0.0440465	0.718953	Multiple sclerosis	neurological
458.1	sex/age/pc1-10	-0.0482335	0.0238519	0.952911	379437	1825	377612	0.0431545	0.718953	Orthostatic hypotension	circulatory system
571.5	sex/age/pc1-10	0.0387136	0.0189082	1.03947	407387	2915	404472	0.0406134	0.718953	Other chronic nonalcoholic liver disease	digestive
600	sex/age/pc1-10	0.0197756	0.00975591	1.01997	167177	12295	154882	0.0426581	0.718953	Hyperplasia of prostate	genitourinary
858	sex/age/pc1-10	-0.0483904	0.0235254	0.952762	421594	1883	419711	0.0396922	0.718953	Complication of internal orthopedic device	injuries & poisonings
592.12	sex/age/pc1-10	0.0718511	0.035838	1.0745	378616	808	377808	0.0449753	0.722461	Chronic cystitis	genitourinary
530.2	sex/age/pc1-10	0.061068	0.0305911	1.06297	358815	1114	357701	0.0459053	0.725877	Esophageal bleeding (varices/hemorrhage)	digestive
145	sex/age/pc1-10	-0.0735085	0.0377186	0.929128	423182	732	422450	0.0513118	0.767344	Cancer of mouth	neoplasms
184.2	sex/age/pc1-10	0.105515	0.056585	1.11128	204292	324	203968	0.0622218	0.767344	Cancer of other female genital organs (excluding uterus and ovary)	neoplasms
189.11	sex/age/pc1-10	-0.0538775	0.0283748	0.947548	420735	1290	419445	0.0575936	0.767344	Malignant neoplasm of kidney	except pelvis	neoplasms
270.3	sex/age/pc1-10	-0.0927739	0.0491677	0.9114	424648	419	424229	0.0591752	0.767344	Disorders of plasma protein metabolism	endocrine/metabolic
295.1	sex/age/pc1-10	0.0720982	0.0386958	1.07476	385933	668	385265	0.0624334	0.767344	Schizophrenia	mental disorders
340.1	sex/age/pc1-10	0.128471	0.0697885	1.13709	407291	211	407080	0.065643	0.767344	Migrain with aura	neurological
411.2	sex/age/pc1-10	-0.0208261	0.0109192	0.979389	379215	9142	370073	0.0564816	0.767344	Myocardial infarction	circulatory system
426.4	sex/age/pc1-10	0.127579	0.0679395	1.13607	374479	222	374257	0.0604041	0.767344	Anomalous atrioventricular excitation	circulatory system
458	sex/age/pc1-10	-0.0236598	0.0126825	0.976618	384197	6585	377612	0.0621052	0.767344	Hypotension	circulatory system
509	sex/age/pc1-10	-0.0350071	0.0185411	0.965599	399272	3041	396231	0.0590144	0.767344	Respiratory failure	insufficiency	arrest	respiratory
512	sex/age/pc1-10	0.0211875	0.0109292	1.02141	416121	8838	407283	0.052548	0.767344	Other symptoms of respiratory system	respiratory
530.5	sex/age/pc1-10	0.0732424	0.0396316	1.07599	358365	664	357701	0.0645904	0.767344	Disorders of esophageal motility	digestive
653	sex/age/pc1-10	-0.123957	0.0666873	0.883418	232844	228	232616	0.0630578	0.767344	Problems associated with amniotic cavity and membranes	pregnancy complications
701	sex/age/pc1-10	0.0285779	0.0151015	1.02899	421906	4602	417304	0.0584383	0.767344	Other hypertrophic and atrophic conditions of skin	dermatologic
707.2	sex/age/pc1-10	0.0525378	0.0274523	1.05394	421196	1376	419820	0.0556477	0.767344	Chronic ulcer of leg or foot	dermatologic
728.2	sex/age/pc1-10	0.0999662	0.0527615	1.10513	389923	372	389551	0.058135	0.767344	Laxity of ligament or hypermobility syndrome	musculoskeletal
743.2	sex/age/pc1-10	-0.075271	0.0408527	0.927492	424586	617	423969	0.0654026	0.767344	Pathologic fracture	musculoskeletal
743.21	sex/age/pc1-10	-0.107172	0.0578256	0.898371	424279	310	423969	0.0638295	0.767344	Pathologic fracture of vertebrae	musculoskeletal
747.1	sex/age/pc1-10	-0.0583993	0.0317621	0.943273	425011	1026	423985	0.0659673	0.767344	Cardiac congenital anomalies	congenital anomalies
755.1	sex/age/pc1-10	0.135731	0.0719396	1.14537	423951	201	423750	0.0591951	0.767344	Congenital deformities of feet	congenital anomalies
800.4	sex/age/pc1-10	-0.0950747	0.0510048	0.909305	399894	398	399496	0.0623168	0.767344	Fracture of patella	injuries & poisonings
958	sex/age/pc1-10	0.1319	0.0681977	1.14099	426001	224	425777	0.0531032	0.767344	Certain early complications of trauma or procedure	injuries & poisonings
960	sex/age/pc1-10	0.0153212	0.00787568	1.01544	387998	17591	370407	0.0517294	0.767344	Poisoning by antibiotics	injuries & poisonings
525	sex/age/pc1-10	0.0387166	0.0211585	1.03948	413074	2303	410771	0.0672739	0.77365	Other diseases of the teeth and supporting structures	digestive
250.4	sex/age/pc1-10	-0.0686135	0.0377619	0.933688	386968	717	386251	0.0692169	0.7798	Abnormal glucose	endocrine/metabolic
250.42	sex/age/pc1-10	-0.0875121	0.0483429	0.916208	386681	430	386251	0.0702592	0.7798	Other abnormal glucose	endocrine/metabolic
386.1	sex/age/pc1-10	-0.0780543	0.0432152	0.924914	412975	555	412420	0.0708909	0.7798	Meniere's disease	sense organs
454.11	sex/age/pc1-10	0.068171	0.0376655	1.07055	385763	734	385029	0.0703108	0.7798	Varicose veins of lower extremity	symptomtic	circulatory system
578.9	sex/age/pc1-10	0.0234263	0.013012	1.0237	390371	6195	384176	0.0718045	0.781357	Hemorrhage of gastrointestinal tract	digestive
618.1	sex/age/pc1-10	0.023171	0.0129669	1.02344	222739	6395	216344	0.0739484	0.787745	Prolapse of vaginal walls	genitourinary
697	sex/age/pc1-10	-0.0737676	0.0412284	0.928888	408659	588	408071	0.0735759	0.787745	Sarcoidosis	dermatologic
172.1	sex/age/pc1-10	0.0374344	0.0213383	1.03814	404866	2311	402555	0.0793738	0.804466	Melanomas of skin	dx or hx	neoplasms
172.11	sex/age/pc1-10	0.0374344	0.0213383	1.03814	404866	2311	402555	0.0793738	0.804466	Melanomas of skin	neoplasms
569	sex/age/pc1-10	0.0275765	0.0158082	1.02796	389584	4171	385413	0.0810825	0.804466	Other disorders of intestine	digestive
573	sex/age/pc1-10	0.0435958	0.0247361	1.04456	406164	1692	404472	0.0779954	0.804466	Other disorders of liver	digestive
686.4	sex/age/pc1-10	0.103223	0.0590223	1.10874	421351	296	421055	0.0803113	0.804466	Pyogenic granuloma	dermatologic
727.1	sex/age/pc1-10	-0.0448834	0.0256553	0.956109	391118	1567	389551	0.0802079	0.804466	Synovitis and tenosynovitis	musculoskeletal
80	sex/age/pc1-10	0.027707	0.0159321	1.02809	419095	4116	414979	0.0820225	0.805829	Postoperative infection	infectious diseases
411	sex/age/pc1-10	-0.0103263	0.00595316	0.989727	403951	33878	370073	0.0828125	0.805829	Ischemic Heart Disease	circulatory system
149	sex/age/pc1-10	-0.0612338	0.0369678	0.940603	423216	766	422450	0.0976395	0.817326	Cancer of larynx	pharynx	nasal cavities	neoplasms
153	sex/age/pc1-10	0.0219585	0.0136	1.0222	379168	5742	373426	0.106397	0.817326	Colorectal cancer	neoplasms
227	sex/age/pc1-10	0.0514021	0.0320749	1.05275	423960	988	422972	0.109031	0.817326	Benign neoplasm of other endocrine glands and related structures	neoplasms
228	sex/age/pc1-10	0.0475249	0.0278016	1.04867	424894	1347	423547	0.087371	0.817326	Hemangioma and lymphangioma	any site	neoplasms
272.11	sex/age/pc1-10	-0.0100845	0.00613835	0.989966	387351	31138	356213	0.10041	0.817326	Hypercholesterolemia	endocrine/metabolic
285	sex/age/pc1-10	-0.0146522	0.00885332	0.985455	397976	13689	384287	0.0979246	0.817326	Other anemias	hematopoietic
286.7	sex/age/pc1-10	-0.0842629	0.0524678	0.91919	420581	370	420211	0.108276	0.817326	Other and unspecified coagulation defects	hematopoietic
287.31	sex/age/pc1-10	-0.0748018	0.0464985	0.927927	420689	478	420211	0.107683	0.817326	Primary thrombocytopenia	hematopoietic
289	sex/age/pc1-10	-0.0542318	0.032635	0.947213	411793	962	410831	0.0965593	0.817326	Other diseases of blood and blood-forming organs	hematopoietic
350.3	sex/age/pc1-10	0.0954807	0.0554205	1.10019	423215	338	422877	0.0849174	0.817326	Lack of coordination	neurological
365	sex/age/pc1-10	-0.0225639	0.0139495	0.977689	408287	5353	402934	0.105762	0.817326	Glaucoma	sense organs
368.4	sex/age/pc1-10	-0.0893368	0.054796	0.914537	418708	341	418367	0.103027	0.817326	Visual field defects	sense organs
379.3	sex/age/pc1-10	0.107078	0.062476	1.11302	414911	262	414649	0.0865464	0.817326	Aphakia and other disorders of lens	sense organs
427.3	sex/age/pc1-10	-0.0296866	0.0181771	0.97075	377423	3166	374257	0.102429	0.817326	Other specified cardiac dysrhythmias	circulatory system
450	sex/age/pc1-10	0.0593472	0.0354969	1.06114	425007	823	424184	0.0945442	0.817326	Noninfectious disorders of lymphatic channels	circulatory system
471	sex/age/pc1-10	0.0329652	0.0196293	1.03351	400635	2731	397904	0.0930767	0.817326	Nasal polyps	respiratory
473.3	sex/age/pc1-10	-0.0985262	0.0585817	0.906172	398201	297	397904	0.0925963	0.817326	Paralysis/spasm of vocal cords or larynx	respiratory
480.5	sex/age/pc1-10	-0.0807302	0.0475944	0.922443	399802	454	399348	0.0898457	0.817326	Bronchopneumonia and lung abscess	respiratory
509.1	sex/age/pc1-10	-0.0333725	0.0204889	0.967178	398719	2488	396231	0.103353	0.817326	Respiratory failure	respiratory
512.7	sex/age/pc1-10	0.020706	0.0129118	1.02092	413578	6295	407283	0.108791	0.817326	Shortness of breath	respiratory
530.12	sex/age/pc1-10	0.0245809	0.0149408	1.02489	362456	4755	357701	0.0999253	0.817326	Ulcer of esophagus	digestive
569.2	sex/age/pc1-10	0.0742664	0.0449423	1.07709	385919	506	385413	0.0984356	0.817326	Gastrointestinal complications	digestive
597.1	sex/age/pc1-10	-0.0289737	0.0175804	0.971442	406760	3381	403379	0.0993385	0.817326	Urethral stricture (not specified as infectious)	genitourinary
611	sex/age/pc1-10	0.0470133	0.0287348	1.04814	417742	1252	416490	0.101817	0.817326	Abnormal findings on mammogram or breast exam	genitourinary
611.3	sex/age/pc1-10	0.0461995	0.028768	1.04728	417739	1249	416490	0.108288	0.817326	Lump or mass in breast	genitourinary
614.33	sex/age/pc1-10	-0.0983661	0.0581762	0.906317	220836	298	220538	0.0908694	0.817326	Pelvic inflammatory disease	NOS	genitourinary
689	sex/age/pc1-10	0.0232916	0.0139693	1.02356	420087	5391	414696	0.0954461	0.817326	Disorder of skin and subcutaneous tissue NOS	dermatologic
715	sex/age/pc1-10	0.0435504	0.0259496	1.04451	412515	1543	410972	0.0932946	0.817326	Other inflammatory spondylopathies	musculoskeletal
747.11	sex/age/pc1-10	-0.0735588	0.0437642	0.929082	424522	537	423985	0.0928022	0.817326	Cardiac shunt/ heart septal defect	congenital anomalies
803	sex/age/pc1-10	0.0203632	0.0120424	1.02057	406842	7346	399496	0.0908436	0.817326	Fracture of upper limb	injuries & poisonings
803.2	sex/age/pc1-10	0.0230925	0.0144053	1.02336	404606	5110	399496	0.108922	0.817326	Fracture of radius and ulna	injuries & poisonings
149.1	sex/age/pc1-10	-0.0905	0.0572769	0.913474	422767	317	422450	0.114097	0.819733	Cancer of oropharynx	neoplasms
189.1	sex/age/pc1-10	-0.0439012	0.0278111	0.957049	420789	1344	419445	0.11444	0.819733	Cancer of kidney and renal pelvis	neoplasms
585.3	sex/age/pc1-10	-0.0209243	0.0132767	0.979293	393213	5972	387241	0.115022	0.819733	Chronic renal failure [CKD]	genitourinary
735.2	sex/age/pc1-10	-0.02432	0.0153419	0.975973	408568	4487	404081	0.112921	0.819733	Acquired toe deformities	musculoskeletal
735.23	sex/age/pc1-10	-0.044499	0.0279553	0.956477	405410	1329	404081	0.111431	0.819733	Hallux rigidus	musculoskeletal
939	sex/age/pc1-10	0.0348668	0.0220019	1.03548	419975	2154	417821	0.11303	0.819733	Atopic/contact dermatitis due to other or unspecified	dermatologic
8.5	sex/age/pc1-10	-0.0301428	0.0197332	0.970307	421894	2653	419241	0.126632	0.82507	Bacterial enteritis	infectious diseases
112	sex/age/pc1-10	-0.0397502	0.0259724	0.961029	422752	1535	421217	0.125898	0.82507	Candidiasis	infectious diseases
150	sex/age/pc1-10	0.0474609	0.0305293	1.04861	397143	1128	396015	0.120041	0.82507	Cancer of esophagus	neoplasms
180	sex/age/pc1-10	0.0253114	0.0168074	1.02563	196902	3738	193164	0.132076	0.82507	Cervical cancer and dysplasia	neoplasms
245	sex/age/pc1-10	-0.0960579	0.0618583	0.908411	393846	270	393576	0.120454	0.82507	Thyroiditis	endocrine/metabolic
245.2	sex/age/pc1-10	-0.107174	0.0709548	0.898369	393781	205	393576	0.130928	0.82507	Chronic thyroiditis	endocrine/metabolic
327.3	sex/age/pc1-10	0.0222354	0.0145336	1.02248	420445	4946	415499	0.126036	0.82507	Sleep apnea	neurological
334.2	sex/age/pc1-10	-0.0790493	0.0513602	0.923994	402496	391	402105	0.123776	0.82507	Anterior horn cell disease	neurological
395	sex/age/pc1-10	-0.0196054	0.0129698	0.980586	412333	6317	406016	0.130632	0.82507	Heart valve disorders	circulatory system
430	sex/age/pc1-10	-0.0393684	0.0258507	0.961396	408295	1549	406746	0.127781	0.82507	Intracranial hemorrhage	circulatory system
430.2	sex/age/pc1-10	-0.0547369	0.0362735	0.946734	407532	786	406746	0.131297	0.82507	Intracerebral hemorrhage	circulatory system
454.1	sex/age/pc1-10	0.0161863	0.010431	1.01632	394878	9849	385029	0.120725	0.82507	Varicose veins of lower extremity	circulatory system
530.14	sex/age/pc1-10	0.015932	0.0103753	1.01606	367652	9951	357701	0.124642	0.82507	Reflux esophagitis	digestive
555	sex/age/pc1-10	-0.0220807	0.0145469	0.978161	339503	4986	334517	0.129041	0.82507	Inflammatory bowel disease and other gastroenteritis and colitis	digestive
555.21	sex/age/pc1-10	-0.0678421	0.0433286	0.934408	335067	550	334517	0.117406	0.82507	Ulcerative colitis (chronic)	digestive
669	sex/age/pc1-10	0.0763184	0.0506286	1.07931	233057	408	232649	0.131703	0.82507	Complications of labor and delivery NEC	pregnancy complications
750.2	sex/age/pc1-10	-0.0874532	0.0565118	0.916262	423016	322	422694	0.121737	0.82507	Lower gastrointestinal congenital anomalies	congenital anomalies
755	sex/age/pc1-10	0.0788009	0.0507502	1.08199	424156	406	423750	0.12049	0.82507	Congenital anomalies of limbs	congenital anomalies
204	sex/age/pc1-10	0.0294026	0.0196415	1.02984	420307	2696	417611	0.134403	0.826965	Leukemia	neoplasms
379	sex/age/pc1-10	0.0375684	0.025124	1.03828	416290	1641	414649	0.134831	0.826965	Other disorders of eye	sense organs
619.5	sex/age/pc1-10	-0.0446114	0.0297629	0.956369	221302	1168	220134	0.133901	0.826965	Noninflammatory disorders of vulva and perineum	genitourinary
41.11	sex/age/pc1-10	-0.0306305	0.0223385	0.969834	401778	2079	399699	0.170313	0.834069	Methicillin sensitive Staphylococcus aureus	infectious diseases
110	sex/age/pc1-10	0.0788872	0.0599014	1.08208	421504	287	421217	0.187855	0.834069	Dermatophytosis / Dermatomycosis	infectious diseases
155	sex/age/pc1-10	0.0567999	0.0391046	1.05844	396697	682	396015	0.146359	0.834069	Cancer of liver and intrahepatic bile duct	neoplasms
159.4	sex/age/pc1-10	0.0818237	0.0637053	1.08526	396274	259	396015	0.198999	0.834069	Malignant neoplasm of retroperitoneum and peritoneum	neoplasms
172	sex/age/pc1-10	0.0151858	0.0115059	1.0153	410660	8105	402555	0.18689	0.834069	Skin cancer	neoplasms
175	sex/age/pc1-10	0.0242158	0.0181572	1.02451	204624	3197	201427	0.18231	0.834069	Acquired absence of breast	neoplasms
204.1	sex/age/pc1-10	0.0518351	0.0363256	1.0532	418396	785	417611	0.153592	0.834069	Lymphoid leukemia	neoplasms
204.12	sex/age/pc1-10	0.0532537	0.0384835	1.0547	418312	701	417611	0.166418	0.834069	Lymphoid leukemia	chronic	neoplasms
204.2	sex/age/pc1-10	0.0532303	0.0378767	1.05467	418338	727	417611	0.159915	0.834069	Myeloid leukemia	neoplasms
204.21	sex/age/pc1-10	0.0640689	0.0437166	1.06617	418157	546	417611	0.14277	0.834069	Myeloid leukemia	acute	neoplasms
226	sex/age/pc1-10	0.0935716	0.0666156	1.09809	423205	233	422972	0.160125	0.834069	Benign neoplasm of thyroid glands	neoplasms
270	sex/age/pc1-10	-0.0669536	0.046786	0.935239	424693	464	424229	0.152413	0.834069	Disorders of protein plasma/amino-acid transport and metabolism	endocrine/metabolic
276.12	sex/age/pc1-10	0.0300889	0.0204049	1.03055	404359	2525	401834	0.140322	0.834069	Hyposmolality and/or hyponatremia	endocrine/metabolic
276.14	sex/age/pc1-10	-0.0321273	0.024109	0.968383	403613	1779	401834	0.182669	0.834069	Hypopotassemia	endocrine/metabolic
276.6	sex/age/pc1-10	-0.049318	0.0371448	0.951878	402576	742	401834	0.18427	0.834069	Fluid overload	endocrine/metabolic
285.1	sex/age/pc1-10	-0.0906502	0.065702	0.913337	384525	238	384287	0.167673	0.834069	Acute posthemorrhagic anemia	hematopoietic
293.1	sex/age/pc1-10	0.0461972	0.0360184	1.04728	422533	794	421739	0.199633	0.834069	Swelling	mass	or lump in head and neck [Space-occupying lesion	intracranial NOS]	mental disorders
295	sex/age/pc1-10	0.0470576	0.0350911	1.04818	386080	815	385265	0.179916	0.834069	Schizophrenia and other psychotic disorders	mental disorders
334	sex/age/pc1-10	-0.0339894	0.0242199	0.966582	403863	1758	402105	0.160507	0.834069	Degenerative disease of the spinal cord	neurological
350.1	sex/age/pc1-10	0.0463295	0.0328827	1.04742	423837	960	422877	0.158855	0.834069	Abnormal involuntary movements	neurological
352	sex/age/pc1-10	-0.0382349	0.0272912	0.962487	404726	1395	403331	0.161215	0.834069	Disorders of other cranial nerves	neurological
352.2	sex/age/pc1-10	-0.0454241	0.0344855	0.955592	404202	871	403331	0.187774	0.834069	Facial nerve disorders [CN7]	neurological
374	sex/age/pc1-10	0.0222051	0.0169011	1.02245	416484	3665	412819	0.188904	0.834069	Other disorders of eyelids	sense organs
374.1	sex/age/pc1-10	0.0431483	0.03153	1.04409	413871	1052	412819	0.17116	0.834069	Ectropion or entropion	sense organs
378	sex/age/pc1-10	-0.0363964	0.0279793	0.964258	415971	1322	414649	0.193316	0.834069	Strabismus and other disorders of binocular eye movements	sense organs
401	sex/age/pc1-10	0.00567626	0.00441119	1.00569	358594	72436	286158	0.198169	0.834069	Hypertension	circulatory system
418.1	sex/age/pc1-10	0.0216124	0.0168513	1.02185	421709	3677	418032	0.199657	0.834069	Precordial pain	circulatory system
426	sex/age/pc1-10	-0.0187917	0.0129516	0.981384	380610	6353	374257	0.146803	0.834069	Cardiac conduction disorders	circulatory system
426.3	sex/age/pc1-10	-0.0303147	0.0222591	0.97014	376364	2107	374257	0.173228	0.834069	Bundle branch block	circulatory system
426.32	sex/age/pc1-10	-0.031086	0.0236243	0.969392	376126	1869	374257	0.188224	0.834069	Left bundle branch block	circulatory system
428	sex/age/pc1-10	-0.0211219	0.014298	0.9791	418366	5177	413189	0.139604	0.834069	Congestive heart failure; nonhypertensive	circulatory system
428.2	sex/age/pc1-10	-0.0214023	0.0165475	0.978825	417040	3851	413189	0.195877	0.834069	Heart failure NOS	circulatory system
433.1	sex/age/pc1-10	-0.0400616	0.0284457	0.96073	408039	1293	406746	0.159027	0.834069	Occlusion and stenosis of precerebral arteries	circulatory system
433.12	sex/age/pc1-10	-0.0864267	0.0644006	0.917203	406996	250	406746	0.17959	0.834069	Cerebral atherosclerosis	circulatory system
470	sex/age/pc1-10	0.0224478	0.0164134	1.0227	401815	3911	397904	0.171421	0.834069	Septal Deviations/Turbinate Hypertrophy	respiratory
483	sex/age/pc1-10	-0.0919867	0.0690232	0.912117	399565	217	399348	0.182632	0.834069	Acute bronchitis and bronchiolitis	respiratory
500.2	sex/age/pc1-10	0.0836477	0.0639642	1.08725	396489	258	396231	0.190966	0.834069	Pneumoconiosis	respiratory
509.8	sex/age/pc1-10	-0.0653675	0.0483311	0.936723	396672	441	396231	0.176218	0.834069	Dependence on respirator [Ventilator] or supplemental oxygen	respiratory
513	sex/age/pc1-10	-0.0584292	0.042473	0.943245	425729	571	425158	0.168921	0.834069	Respiratory abnormalities	respiratory
519.8	sex/age/pc1-10	-0.0135718	0.0105717	0.98652	414833	9527	405306	0.199217	0.834069	Other diseases of respiratory system	NEC	respiratory
519.9	sex/age/pc1-10	0.0813271	0.0615846	1.08473	405576	270	405306	0.186643	0.834069	Symptoms involving respiratory system and other chest symptoms	respiratory
527	sex/age/pc1-10	-0.0539608	0.0403999	0.947469	420469	633	419836	0.181658	0.834069	Diseases of the salivary glands	digestive
528.1	sex/age/pc1-10	-0.0665414	0.0472328	0.935624	420299	463	419836	0.158896	0.834069	Stomatitis and mucositis	digestive
530.11	sex/age/pc1-10	0.0109068	0.00823648	1.01097	373723	16022	357701	0.185436	0.834069	GERD	digestive
531.3	sex/age/pc1-10	0.025791	0.0194799	1.02613	415853	2771	413082	0.18551	0.834069	Duodenal ulcer	digestive
531.4	sex/age/pc1-10	-0.0661356	0.0509674	0.936004	413478	396	413082	0.194422	0.834069	Peptic ulcer	site unspecified	digestive
550.4	sex/age/pc1-10	-0.0223181	0.0172375	0.977929	369865	3507	366358	0.195411	0.834069	Umbilical hernia	digestive
555.2	sex/age/pc1-10	-0.0230861	0.0173131	0.977178	338024	3507	334517	0.182383	0.834069	Ulcerative colitis	digestive
556	sex/age/pc1-10	-0.0434183	0.0309511	0.957511	335602	1085	334517	0.160676	0.834069	Ulceration of the lower GI tract	digestive
560.3	sex/age/pc1-10	-0.0511026	0.0349697	0.950181	335358	841	334517	0.143922	0.834069	Peritoneal or intestinal adhesions	digestive
564.1	sex/age/pc1-10	-0.0205529	0.0141763	0.979657	339766	5249	334517	0.147113	0.834069	Irritable Bowel Syndrome	digestive
565	sex/age/pc1-10	0.0122572	0.00859205	1.01233	399995	14582	385413	0.153702	0.834069	Anal and rectal conditions	digestive
565.1	sex/age/pc1-10	0.0164403	0.0119135	1.01658	392877	7464	385413	0.167594	0.834069	Anal and rectal polyp	digestive
596	sex/age/pc1-10	-0.0136706	0.0106698	0.986422	412737	9358	403379	0.200107	0.834069	Other disorders of bladder	genitourinary
596.5	sex/age/pc1-10	0.0349912	0.0273205	1.03561	404776	1397	403379	0.200275	0.834069	Functional disorders of bladder	genitourinary
597	sex/age/pc1-10	-0.0232122	0.016433	0.977055	407252	3873	403379	0.157794	0.834069	Other disorders of urethra and urinary tract	genitourinary
601.12	sex/age/pc1-10	0.0519992	0.0350017	1.05337	155731	849	154882	0.137379	0.834069	Chronic prostatitis	genitourinary
602	sex/age/pc1-10	0.0444318	0.0305498	1.04543	156004	1122	154882	0.145834	0.834069	Other disorders of prostate	genitourinary
613.1	sex/age/pc1-10	-0.057998	0.0413731	0.943652	424137	601	423536	0.160967	0.834069	Inflammatory disease of breast	genitourinary
614.3	sex/age/pc1-10	-0.0516327	0.0351736	0.949678	221360	822	220538	0.14212	0.834069	Pelvic inflammatory disease (PID)	genitourinary
619	sex/age/pc1-10	-0.0155599	0.0116645	0.98456	227981	7847	220134	0.18222	0.834069	Noninflammatory female genital disorders	genitourinary
622	sex/age/pc1-10	-0.0139264	0.0108375	0.98617	225371	9169	216202	0.198785	0.834069	Polyp of female genital organs	genitourinary
626.12	sex/age/pc1-10	0.0170215	0.0114862	1.01717	201364	8279	193085	0.138362	0.834069	Excessive or frequent menstruation	genitourinary
634.1	sex/age/pc1-10	0.0437186	0.0323054	1.04469	226443	999	225444	0.175963	0.834069	Missed abortion/Hydatidiform mole	pregnancy complications
642	sex/age/pc1-10	-0.0431179	0.0318925	0.957798	232804	1024	231780	0.176383	0.834069	Hypertension complicating pregnancy	childbirth	and the puerperium	pregnancy complications
702	sex/age/pc1-10	0.0215597	0.0149269	1.02179	412814	4755	408059	0.14864	0.834069	Degenerative skin conditions and other dermatoses	dermatologic
735.21	sex/age/pc1-10	-0.0333349	0.0246049	0.967215	405809	1728	404081	0.175479	0.834069	Hammer toe (acquired)	musculoskeletal
740.12	sex/age/pc1-10	0.0413149	0.0288511	1.04218	349668	1252	348416	0.152143	0.834069	Osteoarthrosis	localized	secondary	musculoskeletal
740.2	sex/age/pc1-10	0.0168956	0.0131262	1.01704	354606	6190	348416	0.198037	0.834069	Osteoarthrosis	generalized	musculoskeletal
741.4	sex/age/pc1-10	0.0393578	0.0277449	1.04014	418712	1346	417366	0.156028	0.834069	Joint effusions	musculoskeletal
754	sex/age/pc1-10	0.0861759	0.0666402	1.09	423983	233	423750	0.195959	0.834069	Congenital musculoskeletal deformities of spine	congenital anomalies
760	sex/age/pc1-10	0.0177693	0.0130811	1.01793	418627	6108	412519	0.174338	0.834069	Back pain	symptoms
770	sex/age/pc1-10	0.0431053	0.0308049	1.04405	424339	1092	423247	0.161723	0.834069	Myalgia and myositis unspecified	symptoms
798	sex/age/pc1-10	-0.0243055	0.0175892	0.975987	421224	3353	417871	0.167019	0.834069	Malaise and fatigue	symptoms
800.2	sex/age/pc1-10	0.0841586	0.0608606	1.0878	399779	283	399496	0.166723	0.834069	Fracture of unspecified part of femur	injuries & poisonings
870.3	sex/age/pc1-10	-0.0681741	0.0524009	0.934098	423130	377	422753	0.193255	0.834069	Other open wound of head and face	injuries & poisonings
960.2	sex/age/pc1-10	0.0121757	0.00842088	1.01225	385676	15269	370407	0.148207	0.834069	Allergy/adverse effect of penicillin	injuries & poisonings
172.3	sex/age/pc1-10	0.0480554	0.0376575	1.04923	403294	739	402555	0.201913	0.834677	Carcinoma in situ of skin	neoplasms
292.6	sex/age/pc1-10	0.0704435	0.0554227	1.07298	410727	337	410390	0.203721	0.834677	Hallucinations	mental disorders
394.1	sex/age/pc1-10	-0.0491096	0.0386267	0.952077	406711	695	406016	0.203589	0.834677	Mitral valve stenosis and aortic valve stenosis	circulatory system
782.3	sex/age/pc1-10	-0.0300299	0.023611	0.970417	422369	1858	420511	0.203422	0.834677	Edema	symptoms
286	sex/age/pc1-10	-0.0409333	0.0324253	0.959893	421188	977	420211	0.206809	0.840524	Coagulation defects	hematopoietic
359	sex/age/pc1-10	0.0725783	0.0574807	1.07528	422184	313	421871	0.206714	0.840524	Muscular dystrophies and other myopathies	neurological
8	sex/age/pc1-10	-0.0192687	0.0164018	0.980916	423105	3864	419241	0.240077	0.840915	Intestinal infection	infectious diseases
110.1	sex/age/pc1-10	0.0816727	0.0652786	1.0851	421460	243	421217	0.210883	0.840915	Dermatophytosis	infectious diseases
155.1	sex/age/pc1-10	0.0722114	0.0589323	1.07488	396316	301	396015	0.220451	0.840915	Malignant neoplasm of liver	primary	neoplasms
159	sex/age/pc1-10	0.042533	0.0354628	1.04345	396845	830	396015	0.230384	0.840915	Malignant neoplasm of other and ill-defined sites within the digestive organs and peritoneum	neoplasms
170.2	sex/age/pc1-10	-0.0670417	0.0538319	0.935156	425682	353	425329	0.212988	0.840915	Cancer of connective tissue	neoplasms
227.2	sex/age/pc1-10	0.0588793	0.0511063	1.06065	423363	391	422972	0.249283	0.840915	Benign neoplasm of parathyroid gland	neoplasms
252	sex/age/pc1-10	0.037799	0.032637	1.03852	418958	966	417992	0.246797	0.840915	Disorders of parathyroid gland	endocrine/metabolic
270.32	sex/age/pc1-10	-0.0652791	0.0566669	0.936806	424543	314	424229	0.24933	0.840915	Paraproteinemia	endocrine/metabolic
279	sex/age/pc1-10	-0.0700306	0.0595277	0.932365	425584	290	425294	0.239421	0.840915	Disorders involving the immune mechanism	endocrine/metabolic
296.22	sex/age/pc1-10	-0.011039	0.00937885	0.989022	397419	12154	385265	0.239192	0.840915	Major depressive disorder	mental disorders
306.9	sex/age/pc1-10	0.0746849	0.0606098	1.07754	385548	283	385265	0.217865	0.840915	Tension headache	mental disorders
317.1	sex/age/pc1-10	-0.0212065	0.0173485	0.979017	407495	3505	403990	0.221563	0.840915	Alcoholism	mental disorders
318	sex/age/pc1-10	-0.0127995	0.010589	0.987282	413468	9478	403990	0.226758	0.840915	Tobacco use disorder	mental disorders
331.1	sex/age/pc1-10	0.0535024	0.0443588	1.05496	402629	524	402105	0.227767	0.840915	Hydrocephalus	neurological
348	sex/age/pc1-10	0.0488866	0.039367	1.0501	402774	669	402105	0.214304	0.840915	Other conditions of brain	neurological
349	sex/age/pc1-10	-0.0805092	0.0641131	0.922646	402354	249	402105	0.209211	0.840915	Other and unspecified disorders of the nervous system	neurological
367	sex/age/pc1-10	-0.0253924	0.0203162	0.974927	419946	2519	417427	0.21135	0.840915	Disorders of refraction and accommodation; blindness and low vision	sense organs
368.2	sex/age/pc1-10	-0.0456404	0.0385859	0.955385	419063	696	418367	0.236878	0.840915	Diplopia and disorders of binocular vision	sense organs
379.5	sex/age/pc1-10	0.076697	0.0650244	1.07971	414895	246	414649	0.238195	0.840915	Disorders of iris and ciliary body	sense organs
380	sex/age/pc1-10	-0.0568845	0.0459092	0.944703	424533	492	424041	0.215321	0.840915	Disorders of external ear	sense organs
401.1	sex/age/pc1-10	0.00545409	0.00441805	1.00547	358324	72166	286158	0.217017	0.840915	Essential hypertension	circulatory system
411.3	sex/age/pc1-10	-0.00954776	0.00825742	0.990498	386473	16400	370073	0.247573	0.840915	Angina pectoris	circulatory system
427	sex/age/pc1-10	-0.00770397	0.00656564	0.992326	400705	26448	374257	0.240645	0.840915	Cardiac dysrhythmias	circulatory system
429.2	sex/age/pc1-10	0.0498976	0.0434626	1.05116	413730	541	413189	0.250945	0.840915	Abnormal function study of cardiovascular system	circulatory system
459	sex/age/pc1-10	-0.00949847	0.00816945	0.990546	393930	16318	377612	0.244959	0.840915	Other disorders of circulatory system	circulatory system
496.2	sex/age/pc1-10	-0.0203751	0.016428	0.979831	405537	3923	401614	0.214877	0.840915	Chronic bronchitis	respiratory
496.21	sex/age/pc1-10	-0.0198024	0.0169992	0.980392	405277	3663	401614	0.244058	0.840915	Obstructive chronic bronchitis	respiratory
506	sex/age/pc1-10	-0.0348562	0.0293852	0.965744	397432	1201	396231	0.23555	0.840915	Empyema and pneumothorax	respiratory
509.2	sex/age/pc1-10	-0.02959	0.0242225	0.970843	398008	1777	396231	0.221862	0.840915	Respiratory insufficiency	respiratory
520.2	sex/age/pc1-10	0.029242	0.0233274	1.02967	412694	1923	410771	0.210005	0.840915	Disturbances in tooth eruption	digestive
521	sex/age/pc1-10	0.0225068	0.0184702	1.02276	413741	2970	410771	0.223017	0.840915	Diseases of hard tissues of teeth	digestive
521.1	sex/age/pc1-10	0.0217666	0.01865	1.02201	413683	2912	410771	0.243165	0.840915	Dental caries	digestive
530.13	sex/age/pc1-10	-0.0201193	0.0164856	0.980082	361599	3898	357701	0.222307	0.840915	Barrett's esophagus	digestive
586.1	sex/age/pc1-10	0.0840791	0.0687376	1.08771	387455	214	387241	0.221258	0.840915	Anatomical abnormatilies of kidney and ureters	genitourinary
591	sex/age/pc1-10	0.0103314	0.00890758	1.01038	391426	13618	377808	0.246114	0.840915	Urinary tract infection	genitourinary
604	sex/age/pc1-10	0.0338678	0.0284806	1.03445	161505	1296	160209	0.23438	0.840915	Disorders of penis	genitourinary
614.53	sex/age/pc1-10	0.0491607	0.0406477	1.05039	221162	624	220538	0.226497	0.840915	Cyst or abscess of Bartholin's gland	genitourinary
622.1	sex/age/pc1-10	-0.0151824	0.0124744	0.984932	223038	6836	216202	0.223574	0.840915	Polyp of corpus uteri	genitourinary
626.1	sex/age/pc1-10	0.0106589	0.00928214	1.01072	206155	13070	193085	0.250833	0.840915	Irregular menstrual cycle/bleeding	genitourinary
626.13	sex/age/pc1-10	0.0302473	0.0257144	1.03071	194669	1584	193085	0.239485	0.840915	Irregular menstrual cycle	genitourinary
702.1	sex/age/pc1-10	0.0262448	0.0217111	1.02659	418435	2237	416198	0.226731	0.840915	Actinic keratosis	dermatologic
703.1	sex/age/pc1-10	0.0436439	0.0362496	1.04461	424446	796	423650	0.228597	0.840915	Ingrowing nail	dermatologic
707	sex/age/pc1-10	0.0247243	0.0206389	1.02503	422266	2446	419820	0.230936	0.840915	Chronic ulcer of skin	dermatologic
721.8	sex/age/pc1-10	-0.0638727	0.0542282	0.938124	412025	350	411675	0.238857	0.840915	Other allied disorders of spine	musculoskeletal
722.9	sex/age/pc1-10	0.042757	0.0358979	1.04368	412482	807	411675	0.233626	0.840915	Other and unspecified disc disorder	musculoskeletal
749	sex/age/pc1-10	-0.0732002	0.0631664	0.929415	425995	259	425736	0.246519	0.840915	Congenital anomalies of face and neck	congenital anomalies
752.1	sex/age/pc1-10	0.0586032	0.0488022	1.06035	425407	434	424973	0.229817	0.840915	Neural tube defects	congenital anomalies
771	sex/age/pc1-10	0.0438361	0.0370429	1.04481	425404	753	424651	0.236656	0.840915	Musculoskeletal symptoms referable to limbs	symptoms
783	sex/age/pc1-10	0.0203175	0.0165828	1.02053	421969	3799	418170	0.220492	0.840915	Fever of unknown origin	symptoms
840	sex/age/pc1-10	0.0528154	0.0455493	1.05423	425646	499	425147	0.246244	0.840915	Sprains and strains	injuries & poisonings
870	sex/age/pc1-10	-0.0437601	0.0369099	0.957184	423511	758	422753	0.235783	0.840915	Open wounds of head; neck; and trunk	injuries & poisonings
459.9	sex/age/pc1-10	-0.00939018	0.00820949	0.990654	393764	16152	377612	0.252698	0.843995	Circulatory disease NEC	circulatory system
79.9	sex/age/pc1-10	0.0295699	0.0263592	1.03001	418529	1495	417034	0.261946	0.844219	Viremia	NOS	infectious diseases
189	sex/age/pc1-10	-0.0177353	0.0158549	0.982421	423647	4202	419445	0.26331	0.844219	Cancer of urinary organs (incl. kidney and bladder)	neoplasms
202.24	sex/age/pc1-10	-0.0384191	0.0337222	0.96231	418523	912	417611	0.254586	0.844219	Large cell lymphoma	neoplasms
320	sex/age/pc1-10	-0.0583498	0.0518371	0.94332	424791	382	424409	0.260319	0.844219	Meningitis	neurological
433.2	sex/age/pc1-10	-0.0209884	0.0186224	0.97923	409756	3010	406746	0.25972	0.844219	Occlusion of cerebral arteries	circulatory system
442.11	sex/age/pc1-10	0.0346246	0.0306831	1.03523	409796	1116	408680	0.259126	0.844219	Abdominal aortic aneurysm	circulatory system
455	sex/age/pc1-10	0.0145166	0.0129856	1.01462	391261	6232	385029	0.26361	0.844219	Hemorrhoids	circulatory system
528.7	sex/age/pc1-10	0.0712827	0.0626437	1.07388	420099	263	419836	0.255159	0.844219	Sialolithiasis	digestive
530	sex/age/pc1-10	0.0064086	0.0056788	1.00643	393398	35697	357701	0.259104	0.844219	Diseases of esophagus	digestive
578.8	sex/age/pc1-10	-0.010855	0.00964348	0.989204	395622	11446	384176	0.260324	0.844219	Hemorrhage of rectum and anus	digestive
742.8	sex/age/pc1-10	0.0615953	0.0550759	1.06353	417709	343	417366	0.263409	0.844219	Articular cartilage disorder	musculoskeletal
752	sex/age/pc1-10	0.051392	0.0457748	1.05274	425467	494	424973	0.261559	0.844219	Nervous system congenital anomalies	congenital anomalies
977	sex/age/pc1-10	0.01538	0.0137314	1.0155	375977	5570	370407	0.262689	0.844219	Personal history of allergy to medicinal agents	injuries & poisonings
433	sex/age/pc1-10	-0.0130423	0.0117435	0.987042	414452	7706	406746	0.266742	0.848878	Cerebrovascular disease	circulatory system
440	sex/age/pc1-10	-0.0332843	0.0299551	0.967264	409841	1161	408680	0.266507	0.848878	Atherosclerosis	circulatory system
38.1	sex/age/pc1-10	-0.063985	0.0612596	0.938019	399975	276	399699	0.296258	0.849632	Gram negative septicemia	infectious diseases
153.3	sex/age/pc1-10	0.0203988	0.0202566	1.02061	375985	2559	373426	0.313926	0.849632	Malignant neoplasm of rectum	rectosigmoid junction	and anus	neoplasms
165	sex/age/pc1-10	0.0163347	0.0156536	1.01647	424038	4305	419733	0.296711	0.849632	Cancer within the respiratory system	neoplasms
174	sex/age/pc1-10	0.011915	0.0117319	1.01199	396605	7848	388757	0.309813	0.849632	Breast cancer	neoplasms
174.1	sex/age/pc1-10	0.0126035	0.0118394	1.01268	210467	7707	202760	0.287088	0.849632	Breast cancer [female]	neoplasms
174.11	sex/age/pc1-10	0.0129937	0.0126716	1.01308	209457	6697	202760	0.305167	0.849632	Malignant neoplasm of female breast	neoplasms
195	sex/age/pc1-10	0.0138327	0.013605	1.01393	393776	5702	388074	0.309278	0.849632	Cancer	suspected or other	neoplasms
195.1	sex/age/pc1-10	0.0146526	0.0136569	1.01476	393732	5658	388074	0.283312	0.849632	Malignant neoplasm	other	neoplasms
198.7	sex/age/pc1-10	0.0740912	0.0672491	1.0769	388302	228	388074	0.270574	0.849632	Secondary malignant neoplasm of skin	neoplasms
210	sex/age/pc1-10	0.0361911	0.035803	1.03685	423264	814	422450	0.312092	0.849632	Benign neoplasm of lip	oral cavity	and pharynx	neoplasms
217	sex/age/pc1-10	-0.0438095	0.0420265	0.957136	416666	586	416080	0.297214	0.849632	Vascular hamartomas and non-neoplastic nevi	neoplasms
296.2	sex/age/pc1-10	-0.0103222	0.00936144	0.989731	397466	12201	385265	0.270186	0.849632	Depression	mental disorders
306	sex/age/pc1-10	0.0602606	0.0566014	1.06211	385589	324	385265	0.287035	0.849632	Other mental disorder	mental disorders
333.4	sex/age/pc1-10	-0.0643474	0.0622481	0.937679	402372	267	402105	0.301265	0.849632	Torsion dystonia	neurological
348.2	sex/age/pc1-10	0.0622845	0.0610566	1.06427	402381	276	402105	0.307676	0.849632	Cerebral edema and compression of brain	neurological
352.1	sex/age/pc1-10	-0.0486937	0.046589	0.952473	403809	478	403331	0.295942	0.849632	Trigeminal nerve disorders [CN5]	neurological
355	sex/age/pc1-10	0.0688691	0.0649209	1.0713	403576	245	403331	0.288774	0.849632	Complex regional/central pain syndrome	neurological
358.1	sex/age/pc1-10	0.0695591	0.067925	1.07204	422094	223	421871	0.305808	0.849632	Myasthenia gravis	neurological
379.2	sex/age/pc1-10	0.0365165	0.0356966	1.03719	415460	811	414649	0.306323	0.849632	Disorders of vitreous body	sense organs
385	sex/age/pc1-10	0.0429727	0.0393491	1.04391	421334	676	420658	0.274794	0.849632	Other disorders of middle ear and mastoid	sense organs
394.7	sex/age/pc1-10	-0.0561058	0.0539262	0.945439	406368	352	406016	0.298146	0.849632	Disease of tricuspid valve	circulatory system
427.5	sex/age/pc1-10	-0.0350684	0.0341661	0.965539	375140	883	374257	0.304699	0.849632	Arrhythmia (cardiac) NOS	circulatory system
429	sex/age/pc1-10	0.0457055	0.043231	1.04677	413736	547	413189	0.290402	0.849632	Ill-defined descriptions and complications of heart disease	circulatory system
433.21	sex/age/pc1-10	-0.0196407	0.0187595	0.980551	409711	2965	406746	0.295112	0.849632	Cerebral artery occlusion	with cerebral infarction	circulatory system
440.2	sex/age/pc1-10	-0.0344841	0.0338672	0.966104	409587	907	408680	0.308575	0.849632	Atherosclerosis of the extremities	circulatory system
441	sex/age/pc1-10	0.0424933	0.0386387	1.04341	409376	696	408680	0.271437	0.849632	Vascular insufficiency of intestine	circulatory system
443.1	sex/age/pc1-10	0.0307117	0.0297658	1.03119	409849	1169	408680	0.302175	0.849632	Raynaud's syndrome	circulatory system
454	sex/age/pc1-10	0.0111561	0.0102023	1.01122	395324	10295	385029	0.274178	0.849632	Varicose veins	circulatory system
474.1	sex/age/pc1-10	-0.0462698	0.0448038	0.954784	398410	506	397904	0.301735	0.849632	Acute tonsillitis	respiratory
480.1	sex/age/pc1-10	-0.0116618	0.011587	0.988406	407253	7905	399348	0.314196	0.849632	Bacterial pneumonia	respiratory
480.11	sex/age/pc1-10	-0.0131036	0.0119631	0.986982	406753	7405	399348	0.273371	0.849632	Pneumococcal pneumonia	respiratory
512.1	sex/age/pc1-10	0.0663167	0.065178	1.06857	407526	243	407283	0.30893	0.849632	Wheezing	respiratory
513.4	sex/age/pc1-10	-0.0696203	0.0662632	0.932748	425392	234	425158	0.293414	0.849632	Hyperventilation	respiratory
519	sex/age/pc1-10	-0.0106307	0.010395	0.989426	415167	9861	405306	0.306458	0.849632	Other diseases of respiratory system	not elsewhere classified	respiratory
520	sex/age/pc1-10	0.0230724	0.0229546	1.02334	412757	1986	410771	0.314834	0.849632	Disorders of tooth development	digestive
528	sex/age/pc1-10	-0.0247	0.0244	0.975603	421580	1744	419836	0.311397	0.849632	Diseases of the oral soft tissues	excluding lesions specific for gingiva and tongue	digestive
531	sex/age/pc1-10	0.0127549	0.0120528	1.01284	420367	7285	413082	0.289942	0.849632	Peptic ulcer (excl. esophageal)	digestive
559	sex/age/pc1-10	0.0269827	0.026251	1.02735	336038	1521	334517	0.30401	0.849632	Ileostomy status	digestive
571	sex/age/pc1-10	0.0172458	0.0158451	1.0174	408640	4168	404472	0.276421	0.849632	Chronic liver disease and cirrhosis	digestive
596.1	sex/age/pc1-10	-0.0249565	0.0243744	0.975352	405137	1758	403379	0.305891	0.849632	Bladder neck obstruction	genitourinary
599.5	sex/age/pc1-10	-0.01866	0.0172647	0.981513	397204	3500	393704	0.279778	0.849632	Frequency of urination and polyuria	genitourinary
614.54	sex/age/pc1-10	0.0642497	0.0636455	1.06636	220793	255	220538	0.312738	0.849632	Abscess or ulceration of vulva	genitourinary
618	sex/age/pc1-10	0.0108311	0.0103933	1.01089	226483	10139	216344	0.297354	0.849632	Genital prolapse	genitourinary
619.2	sex/age/pc1-10	-0.0205718	0.0191924	0.979638	222963	2829	220134	0.283778	0.849632	Disorders of uterus	NEC	genitourinary
626	sex/age/pc1-10	0.00904187	0.00863524	1.00908	208481	15396	193085	0.295058	0.849632	Disorders of menstruation and other abnormal bleeding from female genital tract	genitourinary
634.3	sex/age/pc1-10	0.0673413	0.061505	1.06966	225717	273	225444	0.273564	0.849632	Ectopic pregnancy	pregnancy complications
635.2	sex/age/pc1-10	-0.0403661	0.0373986	0.960438	226185	741	225444	0.280432	0.849632	Antepartum hemorrhage	abruptio placentae	and placenta previa	pregnancy complications
636	sex/age/pc1-10	0.0240602	0.0222132	1.02435	227621	2177	225444	0.278743	0.849632	Early or threatened labor; hemorrhage in early pregnancy	pregnancy complications
709.2	sex/age/pc1-10	-0.0434417	0.0430475	0.957488	407158	556	406602	0.3129	0.849632	Sicca syndrome	dermatologic
722	sex/age/pc1-10	0.0317598	0.0315349	1.03227	412721	1046	411675	0.313871	0.849632	Intervertebral disc disorders	musculoskeletal
733	sex/age/pc1-10	0.0308545	0.0301014	1.03134	401341	1151	400190	0.305354	0.849632	Other disorders of bone and cartilage	musculoskeletal
736	sex/age/pc1-10	0.0370321	0.0338796	1.03773	404989	908	404081	0.274373	0.849632	Other acquired deformities of limbs	musculoskeletal
743	sex/age/pc1-10	-0.0362872	0.0335133	0.964363	424890	921	423969	0.278911	0.849632	Osteoporosis	osteopenia and pathological fracture	musculoskeletal
747	sex/age/pc1-10	-0.0308587	0.0294239	0.969613	425185	1200	423985	0.294288	0.849632	Cardiac and circulatory congenital anomalies	congenital anomalies
763	sex/age/pc1-10	0.0481741	0.0449971	1.04935	421280	510	420770	0.284348	0.849632	Thoracic or lumbosacral neuritis or radiculitis	unspecified	symptoms
990	sex/age/pc1-10	-0.0175399	0.0165713	0.982613	409811	3799	406012	0.289851	0.849632	Effects radiation NOS	injuries & poisonings
342	sex/age/pc1-10	-0.0252157	0.0252539	0.9751	403724	1619	402105	0.318043	0.85466	Hemiplegia	neurological
522.5	sex/age/pc1-10	-0.0306435	0.0308729	0.969821	411844	1073	410771	0.32092	0.85466	Periapical abscess	digestive
580.2	sex/age/pc1-10	-0.0367477	0.0369851	0.963919	387998	757	387241	0.320426	0.85466	Nephrotic syndrome without mention of glomerulonephritis	genitourinary
587	sex/age/pc1-10	-0.0515742	0.0517389	0.949733	387624	383	387241	0.318853	0.85466	Kidney replaced by transpant	genitourinary
790.6	sex/age/pc1-10	-0.0489855	0.049271	0.952195	424939	425	424514	0.320122	0.85466	Other abnormal blood chemistry	symptoms
276.4	sex/age/pc1-10	-0.0269671	0.027408	0.973393	403218	1384	401834	0.325159	0.863676	Acid-base balance disorder	endocrine/metabolic
8.52	sex/age/pc1-10	-0.0378283	0.0386564	0.962878	419937	696	419241	0.327789	0.868383	Intestinal infection due to C. difficile	infectious diseases
411.9	sex/age/pc1-10	-0.0261581	0.0269007	0.974181	371515	1442	370073	0.330855	0.873656	Other acute and subacute forms of ischemic heart disease	circulatory system
580	sex/age/pc1-10	-0.0234007	0.0240974	0.976871	389021	1780	387241	0.331506	0.873656	Nephritis; nephrosis; renal sclerosis	genitourinary
425.1	sex/age/pc1-10	-0.0257138	0.0265325	0.974614	420599	1457	419142	0.332473	0.873928	Primary/intrinsic cardiomyopathies	circulatory system
420.2	sex/age/pc1-10	0.0260755	0.027019	1.02642	420552	1410	419142	0.334506	0.874728	Pericarditis	circulatory system
504	sex/age/pc1-10	0.0473909	0.0490265	1.04853	396658	427	396231	0.333725	0.874728	Other alveolar and parietoalveolar pneumonopathy	respiratory
70	sex/age/pc1-10	-0.037346	0.0394806	0.963343	417674	640	417034	0.344183	0.880567	Viral hepatitis	infectious diseases
229	sex/age/pc1-10	-0.0663002	0.0708446	0.93585	426149	205	425944	0.349348	0.880567	Benign neoplasm of unspecified sites	neoplasms
275	sex/age/pc1-10	-0.0184038	0.0196211	0.981765	422669	2709	419960	0.348266	0.880567	Disorders of mineral metabolism	endocrine/metabolic
275.3	sex/age/pc1-10	-0.0394189	0.0416603	0.961348	420557	597	419960	0.344047	0.880567	Disorders of magnesium metabolism	endocrine/metabolic
317	sex/age/pc1-10	-0.0139046	0.0147582	0.986192	408846	4856	403990	0.34611	0.880567	Alcohol-related disorders	mental disorders
358	sex/age/pc1-10	0.0605165	0.0637698	1.06239	422124	253	421871	0.342629	0.880567	Myoneural disorders	neurological
465	sex/age/pc1-10	0.020605	0.0217644	1.02082	423992	2184	421808	0.343777	0.880567	Acute upper respiratory infections of multiple or unspecified sites	respiratory
475	sex/age/pc1-10	0.0201365	0.0213505	1.02034	400194	2290	397904	0.345608	0.880567	Chronic sinusitis	respiratory
508	sex/age/pc1-10	0.0199457	0.0214095	1.02015	398506	2275	396231	0.351531	0.880567	Pulmonary collapse; interstitial and compensatory emphysema	respiratory
580.1	sex/age/pc1-10	-0.0319185	0.0340147	0.968585	388127	886	387241	0.348052	0.880567	Glomerulonephritis	genitourinary
594.3	sex/age/pc1-10	0.020666	0.0216692	1.02088	416682	2227	414455	0.340235	0.880567	Calculus of ureter	genitourinary
604.3	sex/age/pc1-10	0.0369703	0.0396277	1.03766	160878	669	160209	0.35085	0.880567	Peyronie's disease	genitourinary
610.8	sex/age/pc1-10	-0.039993	0.042505	0.960796	224472	572	223900	0.346756	0.880567	Other specified benign mammary dysplasias	genitourinary
696.42	sex/age/pc1-10	0.0359952	0.0377143	1.03665	402703	738	401965	0.339871	0.880567	Psoriatic arthropathy	dermatologic
728.7	sex/age/pc1-10	0.0190276	0.0203889	1.01921	392088	2537	389551	0.350699	0.880567	Fasciitis	musculoskeletal
766	sex/age/pc1-10	-0.0484277	0.0506741	0.952726	421172	402	420770	0.339239	0.880567	Neuralgia	neuritis	and radiculitis NOS	symptoms
81	sex/age/pc1-10	-0.0200203	0.0216219	0.980179	417199	2220	414979	0.354484	0.885772	Infection/inflammation of internal prosthetic device; implant; and graft	infectious diseases
710.1	sex/age/pc1-10	0.058116	0.06298	1.05984	414547	258	414289	0.356127	0.887687	Osteomyelitis	musculoskeletal
70.3	sex/age/pc1-10	0.0496032	0.054194	1.05085	417375	341	417034	0.360039	0.893766	Viral hepatitis C	infectious diseases
594	sex/age/pc1-10	0.0117559	0.0128518	1.01183	420850	6395	414455	0.360332	0.893766	Urinary calculus	genitourinary
369.5	sex/age/pc1-10	0.0600947	0.0658346	1.06194	413059	240	412819	0.36134	0.894074	Conjunctivitis	infectious	sense organs
70.9	sex/age/pc1-10	-0.0555325	0.0623044	0.945981	417297	263	417034	0.372763	0.894162	Hepatitis NOS	infectious diseases
78	sex/age/pc1-10	0.0272956	0.0310897	1.02767	418107	1073	417034	0.379965	0.894162	Viral warts & HPV	infectious diseases
153.2	sex/age/pc1-10	0.0148886	0.0165746	1.015	377264	3838	373426	0.369036	0.894162	Colon cancer	neoplasms
241.2	sex/age/pc1-10	0.0338759	0.039202	1.03446	394240	664	393576	0.387513	0.894162	Nontoxic multinodular goiter	endocrine/metabolic
275.5	sex/age/pc1-10	-0.0234726	0.0269679	0.976801	421380	1420	419960	0.384088	0.894162	Disorders of calcium/phosphorus metabolism	endocrine/metabolic
276.41	sex/age/pc1-10	-0.0255133	0.0289211	0.974809	403076	1242	401834	0.377686	0.894162	Acidosis	endocrine/metabolic
288	sex/age/pc1-10	-0.0433816	0.0500665	0.957546	411242	411	410831	0.386227	0.894162	Diseases of white blood cells	hematopoietic
296	sex/age/pc1-10	-0.00788576	0.00914146	0.992145	398072	12807	385265	0.388337	0.894162	Mood disorders	mental disorders
395.1	sex/age/pc1-10	0.0177304	0.0197618	1.01789	408701	2685	406016	0.369609	0.894162	Nonrheumatic mitral valve disorders	circulatory system
425	sex/age/pc1-10	-0.0226636	0.026201	0.977591	420636	1494	419142	0.387043	0.894162	Cardiomyopathy	circulatory system
451	sex/age/pc1-10	0.0260291	0.0302486	1.02637	386165	1136	385029	0.38951	0.894162	Phlebitis and thrombophlebitis	circulatory system
477	sex/age/pc1-10	0.0188189	0.0212724	1.019	400208	2304	397904	0.376339	0.894162	Epistaxis or throat hemorrhage	respiratory
481	sex/age/pc1-10	-0.0487493	0.0546429	0.95242	399694	346	399348	0.372316	0.894162	Influenza	respiratory
528.11	sex/age/pc1-10	-0.0468321	0.0514832	0.954248	420226	390	419836	0.363003	0.894162	Stomatitis and mucositis (ulcerative)	digestive
564.9	sex/age/pc1-10	0.00760624	0.00848067	1.00764	349672	15155	334517	0.369777	0.894162	Personal history of diseases of digestive system	digestive
575.6	sex/age/pc1-10	0.046611	0.0516825	1.04771	397553	392	397161	0.367125	0.894162	Cholesterolosis of gallbladder	digestive
601.11	sex/age/pc1-10	-0.0585998	0.0674686	0.943084	155109	227	154882	0.385094	0.894162	Acute prostatitis	genitourinary
603	sex/age/pc1-10	-0.0251978	0.0280728	0.975117	161523	1314	160209	0.369406	0.894162	Other disorders of testis	genitourinary
610.3	sex/age/pc1-10	0.0556659	0.0634544	1.05724	224158	258	223900	0.380346	0.894162	Fibrosclerosis of breast	genitourinary
614.32	sex/age/pc1-10	-0.046204	0.0520735	0.954847	220911	373	220538	0.374927	0.894162	Chronic inflammatory pelvic disease	genitourinary
622.2	sex/age/pc1-10	-0.0170777	0.0194498	0.983067	218977	2775	216202	0.379924	0.894162	Mucous polyp of cervix	genitourinary
737	sex/age/pc1-10	-0.0367854	0.0408473	0.963883	404703	622	404081	0.367823	0.894162	Curvature of spine	musculoskeletal
740.9	sex/age/pc1-10	0.00904635	0.0101624	1.00909	358932	10516	348416	0.37337	0.894162	Osteoarthrosis NOS	musculoskeletal
756	sex/age/pc1-10	0.0386899	0.0445981	1.03945	424273	523	423750	0.385655	0.894162	Other congenital musculoskeletal anomalies	congenital anomalies
785	sex/age/pc1-10	0.00728525	0.00804729	1.00731	411676	16700	394976	0.365304	0.894162	Abdominal pain	symptoms
802	sex/age/pc1-10	0.0351834	0.0393358	1.03581	400172	676	399496	0.371088	0.894162	Fracture of pelvis	injuries & poisonings
803.3	sex/age/pc1-10	0.0291282	0.0330337	1.02956	400456	960	399496	0.377899	0.894162	Fracture of clavicle or scapula	injuries & poisonings
819	sex/age/pc1-10	-0.030574	0.0342346	0.969889	425607	892	424715	0.371818	0.894162	Skull and face fracture and other intercranial injury	injuries & poisonings
907	sex/age/pc1-10	0.0325466	0.0378337	1.03308	425710	728	424982	0.38965	0.894162	Injuries to the nervous system	injuries & poisonings
994	sex/age/pc1-10	0.0129795	0.0150829	1.01306	419421	4601	414820	0.389487	0.894162	Sepsis and SIRS	injuries & poisonings
994.2	sex/age/pc1-10	0.0129795	0.0150829	1.01306	419421	4601	414820	0.389487	0.894162	Sepsis	injuries & poisonings
290.11	sex/age/pc1-10	-0.0321451	0.0377996	0.968366	411117	727	410390	0.395098	0.898514	Alzheimer's disease	mental disorders
367.9	sex/age/pc1-10	-0.0323276	0.037884	0.968189	418142	715	417427	0.393476	0.898514	Blindness and low vision	sense organs
427.22	sex/age/pc1-10	-0.0524184	0.0614697	0.948932	374529	272	374257	0.393797	0.898514	Atrial flutter	circulatory system
726	sex/age/pc1-10	-0.00774622	0.00909906	0.992284	402459	12908	389551	0.394591	0.898514	Peripheral enthesopathies and allied syndromes	musculoskeletal
284	sex/age/pc1-10	0.037264	0.0441468	1.03797	384818	531	384287	0.398618	0.904487	Aplastic anemia	hematopoietic
227.3	sex/age/pc1-10	0.0427495	0.0508055	1.04368	423362	390	422972	0.400105	0.90458	Benign neoplasm of pituitary gland and craniopharyngeal duct (pouch)	neoplasms
241	sex/age/pc1-10	0.0212459	0.0253973	1.02147	395171	1595	393576	0.402851	0.90458	Nontoxic nodular goiter	endocrine/metabolic
250.23	sex/age/pc1-10	0.0239446	0.0288117	1.02423	387484	1233	386251	0.405933	0.90458	Type 2 diabetes with ophthalmic manifestations	endocrine/metabolic
444.1	sex/age/pc1-10	0.036095	0.0432239	1.03675	409238	558	408680	0.403677	0.90458	Arterial embolism and thrombosis of lower extremity artery	circulatory system
530.1	sex/age/pc1-10	0.00483888	0.00583225	1.00485	391335	33634	357701	0.406722	0.90458	Esophagitis	GERD and related diseases	digestive
575.1	sex/age/pc1-10	-0.0333089	0.0398643	0.96724	397816	655	397161	0.403405	0.90458	Cholangitis	digestive
601.8	sex/age/pc1-10	0.0515454	0.0622204	1.0529	155154	272	154882	0.407426	0.90458	Other inflammatory disorders of male genital organs	genitourinary
603.1	sex/age/pc1-10	-0.024265	0.0290904	0.976027	161432	1223	160209	0.404212	0.90458	Hydrocele	genitourinary
614.1	sex/age/pc1-10	-0.0175852	0.0211718	0.982569	222855	2317	220538	0.406203	0.90458	Pelvic peritoneal adhesions	female (postoperative) (postinfection)	genitourinary
614.4	sex/age/pc1-10	-0.0536342	0.0648892	0.947779	220779	241	220538	0.408491	0.90458	Inflammatory diseases of uterus	except cervix	genitourinary
618.6	sex/age/pc1-10	0.0350977	0.0424574	1.03572	216927	583	216344	0.408432	0.90458	Vaginal enterocele	congenital or acquired	genitourinary
217.1	sex/age/pc1-10	-0.0354649	0.0439118	0.965157	416617	537	416080	0.419299	0.904622	Nevus	non-neoplastic	neoplasms
301	sex/age/pc1-10	-0.0436637	0.0531031	0.957276	385630	365	385265	0.410938	0.904622	Personality disorders	mental disorders
340	sex/age/pc1-10	-0.0155044	0.0188938	0.984615	409996	2916	407080	0.411869	0.904622	Migraine	neurological
364	sex/age/pc1-10	-0.0316584	0.0392872	0.968837	403600	666	402934	0.420347	0.904622	Corneal opacity and other disorders of cornea	sense organs
364.4	sex/age/pc1-10	0.0520465	0.0645335	1.05342	403178	244	402934	0.419952	0.904622	Corneal degenerations	sense organs
365.2	sex/age/pc1-10	-0.0288661	0.0358743	0.971547	403739	805	402934	0.421025	0.904622	Primary angle-closure glaucoma	sense organs
416	sex/age/pc1-10	-0.0156183	0.0191521	0.984503	419075	2820	416255	0.414795	0.904622	Cardiomegaly	circulatory system
427.4	sex/age/pc1-10	0.0301726	0.0370288	1.03063	375014	757	374257	0.415163	0.904622	Cardiac arrest and ventricular fibrillation	circulatory system
433.5	sex/age/pc1-10	-0.0410182	0.0503141	0.959812	407155	409	406746	0.414933	0.904622	Cerebral aneurysm	circulatory system
560.1	sex/age/pc1-10	-0.0346043	0.0427131	0.965988	335085	568	334517	0.41785	0.904622	Paralytic ileus	digestive
643	sex/age/pc1-10	-0.0545085	0.067601	0.94695	233176	222	232954	0.420055	0.904622	Excessive vomiting in pregnancy	pregnancy complications
709	sex/age/pc1-10	0.0263877	0.0324757	1.02674	407580	978	406602	0.416483	0.904622	Diffuse diseases of connective tissue	dermatologic
716	sex/age/pc1-10	0.0416382	0.0516103	1.04252	414679	390	414289	0.419793	0.904622	Other arthropathies	musculoskeletal
756.3	sex/age/pc1-10	0.0484885	0.0587793	1.04968	424051	301	423750	0.409414	0.904622	Congenital anomalies of muscle	tendon	fascia	and connective tissue	congenital anomalies
389.4	sex/age/pc1-10	-0.0345388	0.043097	0.966051	414008	556	413452	0.422888	0.906448	Tinnitus	sense organs
574.3	sex/age/pc1-10	0.0164277	0.0205327	1.01656	399641	2480	397161	0.423666	0.906448	Cholecystitis without cholelithiasis	digestive
170	sex/age/pc1-10	-0.0364326	0.0457171	0.964223	425822	493	425329	0.425501	0.906541	Cancer of bone and connective tissue	neoplasms
420	sex/age/pc1-10	0.0176818	0.0221697	1.01784	421244	2102	419142	0.425123	0.906541	Carditis	circulatory system
145.2	sex/age/pc1-10	-0.0429591	0.0545066	0.957951	422802	352	422450	0.430612	0.911775	Cancer of tongue	neoplasms
276	sex/age/pc1-10	-0.00883325	0.011294	0.991206	410159	8325	401834	0.434146	0.911775	Disorders of fluid	electrolyte	and acid-base balance	endocrine/metabolic
316	sex/age/pc1-10	-0.0438506	0.0563921	0.957097	404304	314	403990	0.436804	0.911775	Substance addiction and disorders	mental disorders
337	sex/age/pc1-10	-0.0439821	0.0574359	0.956971	402420	315	402105	0.443819	0.911775	Disorders of the autonomic nervous system	neurological
377	sex/age/pc1-10	0.0411582	0.0534099	1.04202	415013	364	414649	0.440938	0.911775	Disorders of optic nerve and visual pathways	sense organs
394	sex/age/pc1-10	-0.0153619	0.0198737	0.984756	408658	2642	406016	0.439536	0.911775	Rheumatic disease of the heart valves	circulatory system
411.1	sex/age/pc1-10	-0.0113502	0.0147272	0.988714	374965	4892	370073	0.440886	0.911775	Unstable angina (intermediate coronary syndrome)	circulatory system
442.8	sex/age/pc1-10	-0.0511511	0.066118	0.950135	408915	235	408680	0.439148	0.911775	Aneurysm of other specified artery	circulatory system
447.1	sex/age/pc1-10	0.0278095	0.0355142	1.0282	409511	831	408680	0.433595	0.911775	Stricture of artery	circulatory system
555.1	sex/age/pc1-10	-0.0182254	0.0234569	0.98194	336411	1894	334517	0.437173	0.911775	Regional enteritis	digestive
575.7	sex/age/pc1-10	0.0220175	0.0282362	1.02226	398471	1310	397161	0.435531	0.911775	Other disorders of gallbladder	digestive
575.9	sex/age/pc1-10	-0.0423203	0.0537097	0.958563	397519	358	397161	0.430728	0.911775	Nonspecific abnormal findings on radiological and other examination of biliary tract	digestive
586.4	sex/age/pc1-10	0.0252742	0.0330312	1.0256	388194	953	387241	0.444175	0.911775	Stricture/obstruction of ureter	genitourinary
627	sex/age/pc1-10	-0.00862148	0.0109764	0.991416	202078	8993	193085	0.432188	0.911775	Menopausal and postmenopausal disorders	genitourinary
694	sex/age/pc1-10	0.0256679	0.0332722	1.026	409008	937	408071	0.440438	0.911775	Dyschromia and Vitiligo	dermatologic
726.1	sex/age/pc1-10	-0.00884584	0.0115327	0.991193	397497	7946	389551	0.443068	0.911775	Enthesopathy	musculoskeletal
756.5	sex/age/pc1-10	-0.041274	0.0532172	0.959566	424117	367	423750	0.437999	0.911775	Congenital osteodystrophies	congenital anomalies
721	sex/age/pc1-10	-0.0170494	0.0223869	0.983095	413744	2069	411675	0.446311	0.914304	Spondylosis and allied disorders	musculoskeletal
701.5	sex/age/pc1-10	-0.0371868	0.0490126	0.963496	417735	431	417304	0.448021	0.915953	Abnormal granulation tissue	dermatologic
610.2	sex/age/pc1-10	-0.0472941	0.0624726	0.953807	224164	264	223900	0.449028	0.916162	Fibroadenosis of breast	genitourinary
41.1	sex/age/pc1-10	-0.0142369	0.0190436	0.985864	402569	2870	399699	0.454705	0.917308	Staphylococcus infections	infectious diseases
212	sex/age/pc1-10	0.0411947	0.0551426	1.04205	426013	339	425674	0.455028	0.917308	Benign neoplasm of respiratory and intrathoracic organs	neoplasms
315	sex/age/pc1-10	-0.0336623	0.0448924	0.966898	425153	512	424641	0.453349	0.917308	Develomental delays and disorders	mental disorders
427.8	sex/age/pc1-10	0.0342279	0.0454139	1.03482	374759	502	374257	0.451036	0.917308	Sinoatrial node dysfunction (Bradycardia)	circulatory system
614	sex/age/pc1-10	-0.0105019	0.0140159	0.989553	225916	5378	220538	0.453686	0.917308	Inflammatory diseases of female pelvic organs	genitourinary
726.2	sex/age/pc1-10	-0.0345508	0.0458972	0.966039	390043	492	389551	0.451578	0.917308	Synoviopathy	musculoskeletal
225.1	sex/age/pc1-10	-0.0260658	0.0354611	0.974271	423238	824	422414	0.462307	0.917603	Benign neoplasm of brain	cranial nerves	meninges	neoplasms
262	sex/age/pc1-10	-0.0404599	0.0550796	0.960348	416541	338	416203	0.4626	0.917603	Mineral deficiency NEC	endocrine/metabolic
375.2	sex/age/pc1-10	-0.0254694	0.0345289	0.974852	415513	864	414649	0.460743	0.917603	Epiphora	sense organs
383	sex/age/pc1-10	0.0456447	0.0622124	1.0467	420926	268	420658	0.463136	0.917603	Otosclerosis	sense organs
512.8	sex/age/pc1-10	0.0137693	0.0186584	1.01386	410263	2980	407283	0.460532	0.917603	Cough	respiratory
628	sex/age/pc1-10	0.011838	0.0159916	1.01191	197225	4140	193085	0.45914	0.917603	Ovarian cyst	genitourinary
687.4	sex/age/pc1-10	0.0145137	0.0197906	1.01462	417675	2653	415022	0.463335	0.917603	Disturbance of skin sensation	dermatologic
696	sex/age/pc1-10	0.0156764	0.0212605	1.0158	404292	2327	401965	0.460909	0.917603	Psoriasis and related disorders	dermatologic
740.11	sex/age/pc1-10	-0.00730388	0.0100105	0.992723	359191	10775	348416	0.465622	0.918538	Osteoarthrosis	localized	primary	musculoskeletal
741.2	sex/age/pc1-10	-0.0364373	0.0498746	0.964219	417780	414	417366	0.465037	0.918538	Stiffness of joint	musculoskeletal
53	sex/age/pc1-10	-0.0331937	0.0480368	0.967351	417483	449	417034	0.489563	0.919664	Herpes zoster	infectious diseases
70.4	sex/age/pc1-10	-0.0345782	0.0575401	0.966013	417343	309	417034	0.547879	0.919664	Chronic hepatitis	infectious diseases
117	sex/age/pc1-10	-0.0381444	0.0597966	0.962574	421505	288	421217	0.523537	0.919664	Mycoses	infectious diseases
189.2	sex/age/pc1-10	-0.0125995	0.0191336	0.98748	422323	2878	419445	0.510217	0.919664	Cancer of bladder	neoplasms
189.21	sex/age/pc1-10	-0.013868	0.0201067	0.986228	422048	2603	419445	0.490369	0.919664	Malignant neoplasm of bladder	neoplasms
198.2	sex/age/pc1-10	-0.0128436	0.018765	0.987239	391037	2963	388074	0.493695	0.919664	Secondary malignancy of respiratory organs	neoplasms
215	sex/age/pc1-10	0.028026	0.0457423	1.02842	416269	491	415778	0.540078	0.919664	Other benign neoplasm of connective and other soft tissue	neoplasms
218.2	sex/age/pc1-10	-0.037066	0.058429	0.963613	205147	299	204848	0.525835	0.919664	Other benign neoplasm of uterus	neoplasms
227.1	sex/age/pc1-10	0.0455034	0.071147	1.04655	423172	200	422972	0.522453	0.919664	Benign neoplasm of adrenal gland	neoplasms
242	sex/age/pc1-10	0.0149667	0.0233023	1.01508	395476	1900	393576	0.52069	0.919664	Thyrotoxicosis with or without goiter	endocrine/metabolic
252.1	sex/age/pc1-10	0.0217847	0.0343462	1.02202	418863	871	417992	0.525907	0.919664	Hyperparathyroidism	endocrine/metabolic
272.9	sex/age/pc1-10	0.0415716	0.0633541	1.04245	356470	257	356213	0.511709	0.919664	Unspecified disorder of lipoid metabolism	endocrine/metabolic
276.13	sex/age/pc1-10	-0.0205303	0.0287582	0.979679	403088	1254	401834	0.475293	0.919664	Hyperpotassemia	endocrine/metabolic
279.1	sex/age/pc1-10	-0.0411038	0.0641047	0.95973	425545	251	425294	0.521394	0.919664	Immunity deficiency	endocrine/metabolic
281.13	sex/age/pc1-10	0.0483401	0.0693235	1.04953	384503	216	384287	0.485608	0.919664	Folate-deficiency anemia	hematopoietic
282.5	sex/age/pc1-10	0.0351468	0.0490347	1.03577	384582	295	384287	0.473514	0.919664	Sickle cell anemia	hematopoietic
285.22	sex/age/pc1-10	0.0300708	0.0492543	1.03053	384709	422	384287	0.541517	0.919664	Anemia in neoplastic disease	hematopoietic
287.3	sex/age/pc1-10	-0.0159972	0.0239668	0.98413	422017	1806	420211	0.504469	0.919664	Thrombocytopenia	hematopoietic
289.3	sex/age/pc1-10	-0.0392466	0.0573173	0.961514	411143	312	410831	0.493517	0.919664	Personal history of diseases of blood and blood-forming organs	hematopoietic
289.5	sex/age/pc1-10	-0.0306652	0.0455284	0.9698	411330	499	410831	0.500604	0.919664	Diseases of spleen	hematopoietic
289.8	sex/age/pc1-10	-0.0399399	0.0566458	0.960847	409960	324	409636	0.48076	0.919664	Polycythemia	secondary	hematopoietic
292.1	sex/age/pc1-10	0.0210135	0.0328876	1.02124	411347	957	410390	0.522856	0.919664	Aphasia/speech disturbance	mental disorders
300.12	sex/age/pc1-10	0.0227997	0.0356286	1.02306	386078	813	385265	0.52222	0.919664	Agorophobia	social phobia	and panic disorder	mental disorders
333.1	sex/age/pc1-10	0.0379724	0.0623669	1.0387	402374	269	402105	0.542621	0.919664	Essential tremor	neurological
345.11	sex/age/pc1-10	0.0340912	0.0486158	1.03468	402543	438	402105	0.483155	0.919664	Generalized convulsive epilepsy	neurological
348.9	sex/age/pc1-10	0.0499621	0.0717545	1.05123	402307	202	402105	0.486246	0.919664	Other conditions of brain	NOS	neurological
367.1	sex/age/pc1-10	-0.0170331	0.0282328	0.983111	418732	1305	417427	0.546304	0.919664	Myopia	sense organs
368.1	sex/age/pc1-10	0.0258212	0.0428576	1.02616	418934	567	418367	0.54685	0.919664	Amblyopia	sense organs
371.1	sex/age/pc1-10	0.0304794	0.0498528	1.03095	413225	406	412819	0.540942	0.919664	Uveitis	noninfectious or NOS	sense organs
371.3	sex/age/pc1-10	-0.0150751	0.0227217	0.985038	414828	2009	412819	0.50703	0.919664	Inflammation of eyelids	sense organs
374.3	sex/age/pc1-10	0.0165276	0.0240726	1.01666	414610	1791	412819	0.492352	0.919664	Ptosis of eyelid	sense organs
380.1	sex/age/pc1-10	-0.0298405	0.0492972	0.9706	424468	427	424041	0.544968	0.919664	Otitis externa	sense organs
381.1	sex/age/pc1-10	-0.0186812	0.0268432	0.981492	422110	1452	420658	0.486467	0.919664	Otitis media	sense organs
382	sex/age/pc1-10	0.0413137	0.0595861	1.04218	420950	292	420658	0.488093	0.919664	Otalgia	sense organs
386	sex/age/pc1-10	-0.0174742	0.024838	0.982678	414104	1684	412420	0.481727	0.919664	Vertiginous syndromes and other disorders of vestibular system	sense organs
386.3	sex/age/pc1-10	0.0254101	0.0392147	1.02574	413094	674	412420	0.517002	0.919664	Labyrinthitis	sense organs
386.9	sex/age/pc1-10	-0.00985384	0.0147184	0.990195	417245	4825	412420	0.503183	0.919664	Dizziness and giddiness (Light-headedness and vertigo)	sense organs
396	sex/age/pc1-10	-0.0193267	0.028891	0.980859	407259	1243	406016	0.503526	0.919664	Abnormal heart sounds	circulatory system
401.22	sex/age/pc1-10	0.0193102	0.0274002	1.0195	287537	1379	286158	0.480969	0.919664	Hypertensive chronic kidney disease	circulatory system
418	sex/age/pc1-10	-0.0343601	0.0558302	0.966224	418371	339	418032	0.538265	0.919664	Nonspecific chest pain	circulatory system
426.2	sex/age/pc1-10	-0.0142819	0.0201542	0.98582	376830	2573	374257	0.478553	0.919664	Atrioventricular [AV] block	circulatory system
426.9	sex/age/pc1-10	-0.0136252	0.0199908	0.986467	376885	2628	374257	0.495508	0.919664	Cardiac pacemaker/device in situ	circulatory system
427.11	sex/age/pc1-10	0.014267	0.0205524	1.01437	376730	2473	374257	0.487572	0.919664	Paroxysmal supraventricular tachycardia	circulatory system
427.42	sex/age/pc1-10	0.0304604	0.049213	1.03093	374685	428	374257	0.535948	0.919664	Cardiac arrest	circulatory system
427.9	sex/age/pc1-10	-0.0100404	0.0165937	0.99001	378025	3768	374257	0.545129	0.919664	Palpitations	circulatory system
442	sex/age/pc1-10	-0.013404	0.0220577	0.986685	410831	2151	408680	0.5434	0.919664	Other aneurysm	circulatory system
446.5	sex/age/pc1-10	0.0325206	0.0471339	1.03306	409151	471	408680	0.490218	0.919664	Giant cell arteritis	circulatory system
452	sex/age/pc1-10	-0.0403155	0.0668316	0.960486	385261	232	385029	0.546349	0.919664	Other venous embolism and thrombosis	circulatory system
496	sex/age/pc1-10	0.00602696	0.00965694	1.00605	413261	11647	401614	0.532557	0.919664	Chronic airway obstruction	respiratory
496.3	sex/age/pc1-10	0.0131991	0.0211606	1.01329	403962	2348	401614	0.532785	0.919664	Bronchiectasis	respiratory
529	sex/age/pc1-10	-0.0193651	0.0301488	0.980821	420985	1149	419836	0.520667	0.919664	Diseases and other conditions of the tongue	digestive
550.3	sex/age/pc1-10	0.030477	0.0446761	1.03095	366877	519	366358	0.495127	0.919664	Femoral hernia	digestive
573.3	sex/age/pc1-10	0.0423222	0.0586912	1.04323	404769	297	404472	0.470848	0.919664	Hepatomegaly	digestive
573.9	sex/age/pc1-10	0.0467164	0.0673567	1.04782	404696	224	404472	0.487954	0.919664	Abnormal serum enzyme levels	digestive
574.12	sex/age/pc1-10	-0.0101107	0.0146565	0.98994	402072	4911	397161	0.490293	0.919664	Cholelithiasis with other cholecystitis	digestive
575	sex/age/pc1-10	0.0100829	0.0160282	1.01013	401254	4093	397161	0.5293	0.919664	Other biliary tract disease	digestive
577	sex/age/pc1-10	0.0123945	0.0187735	1.01247	423624	2968	420656	0.509118	0.919664	Diseases of pancreas	digestive
577.3	sex/age/pc1-10	0.0311457	0.0482787	1.03164	421101	445	420656	0.518848	0.919664	Cyst and pseudocyst of pancreas	digestive
585.32	sex/age/pc1-10	0.0214325	0.035431	1.02166	388049	808	387241	0.54524	0.919664	End stage renal disease	genitourinary
585.4	sex/age/pc1-10	0.0360669	0.0577762	1.03673	387553	312	387241	0.532462	0.919664	Chronic kidney disease	Stage I or II	genitourinary
586	sex/age/pc1-10	0.0120773	0.0172883	1.01215	390725	3484	387241	0.484814	0.919664	Other disorders of the kidney and ureters	genitourinary
592.1	sex/age/pc1-10	0.0124248	0.0196607	1.0125	380509	2701	377808	0.527411	0.919664	Cystitis	genitourinary
599	sex/age/pc1-10	0.00700556	0.0105426	1.00703	403267	9563	393704	0.50637	0.919664	Other symptoms/disorders or the urinary system	genitourinary
599.4	sex/age/pc1-10	0.0139415	0.020723	1.01404	396131	2427	393704	0.501104	0.919664	Urinary incontinence	genitourinary
601	sex/age/pc1-10	0.0147306	0.0228299	1.01484	156905	2023	154882	0.518775	0.919664	Inflammatory diseases of prostate	genitourinary
610.1	sex/age/pc1-10	-0.0222249	0.0366791	0.97802	224676	776	223900	0.544564	0.919664	Cystic mastopathy	genitourinary
614.5	sex/age/pc1-10	0.0132633	0.0210238	1.01335	222905	2367	220538	0.528124	0.919664	Inflammatory disease of cervix	vagina	and vulva	genitourinary
621	sex/age/pc1-10	-0.0250228	0.035579	0.975288	217022	820	216202	0.481868	0.919664	Endometrial hyperplasia	genitourinary
624.2	sex/age/pc1-10	-0.0328292	0.051613	0.967704	222049	384	221665	0.524735	0.919664	Atrophy of female genital tract	genitourinary
694.2	sex/age/pc1-10	0.0240538	0.0376433	1.02435	408802	731	408071	0.522828	0.919664	Other dyschromia	dermatologic
706.2	sex/age/pc1-10	0.0072478	0.0120082	1.00727	420908	7318	413590	0.546129	0.919664	Sebaceous cyst	dermatologic
715.2	sex/age/pc1-10	-0.0317751	0.0525757	0.968724	411349	377	410972	0.545599	0.919664	Ankylosing spondylitis	musculoskeletal
724	sex/age/pc1-10	-0.0354607	0.0551458	0.965161	412017	342	411675	0.520201	0.919664	Other and unspecified disorders of back	musculoskeletal
727	sex/age/pc1-10	-0.00704499	0.0112163	0.99298	397931	8380	389551	0.529938	0.919664	Other disorders of synovium	tendon	and bursa	musculoskeletal
735	sex/age/pc1-10	-0.00791939	0.0110109	0.992112	412902	8821	404081	0.471999	0.919664	Acquired foot deformities	musculoskeletal
735.3	sex/age/pc1-10	-0.00912006	0.013425	0.990921	409965	5884	404081	0.496925	0.919664	Hallux valgus (Bunion)	musculoskeletal
736.4	sex/age/pc1-10	0.0359309	0.0537265	1.03658	404439	358	404081	0.503639	0.919664	Genu valgum or varum (acquired)	musculoskeletal
742.1	sex/age/pc1-10	0.0382312	0.0625694	1.03897	417632	266	417366	0.541186	0.919664	Loose body in joint	musculoskeletal
751.1	sex/age/pc1-10	-0.029602	0.0460985	0.970832	423184	490	422694	0.520777	0.919664	Congenital anomalies of genital organs	congenital anomalies
751.11	sex/age/pc1-10	-0.0397925	0.055216	0.960989	231705	341	231364	0.471113	0.919664	Congenital anomalies of female genital organs	congenital anomalies
780	sex/age/pc1-10	0.0439425	0.071739	1.04492	425903	202	425701	0.540185	0.919664	Hypothermia/Chills	symptoms
788	sex/age/pc1-10	-0.00657915	0.0107714	0.993442	417364	9177	408187	0.541332	0.919664	Syncope and collapse	symptoms
800	sex/age/pc1-10	-0.0106591	0.0175709	0.989397	402902	3406	399496	0.544093	0.919664	Fracture of lower limb	injuries & poisonings
801.1	sex/age/pc1-10	-0.0261805	0.0415712	0.974159	400099	603	399496	0.528842	0.919664	Fracture of foot	injuries & poisonings
804	sex/age/pc1-10	0.0172687	0.0250195	1.01742	401170	1674	399496	0.490061	0.919664	Fracture of hand or wrist	injuries & poisonings
857	sex/age/pc1-10	0.0209838	0.0334072	1.02121	420630	919	419711	0.529923	0.919664	Mechanical complication of unspecified genitourinary device	implant	and graft	injuries & poisonings
947	sex/age/pc1-10	-0.0334822	0.0527017	0.967072	418197	376	417821	0.525223	0.919664	Urticaria	dermatologic
961.1	sex/age/pc1-10	-0.0239899	0.036951	0.976296	371167	760	370407	0.516186	0.919664	Poisoning/allergy of sulfonamides	injuries & poisonings
965.1	sex/age/pc1-10	-0.0198806	0.0286298	0.980316	371673	1266	370407	0.487431	0.919664	Opiates and related narcotics causing adverse effects in therapeutic use	injuries & poisonings
278.1	sex/age/pc1-10	0.00553476	0.00932173	1.00555	407058	12195	394863	0.552681	0.924484	Obesity	endocrine/metabolic
345	sex/age/pc1-10	-0.0102803	0.0172932	0.989772	405607	3502	402105	0.552195	0.924484	Epilepsy	recurrent seizures	convulsions	neurological
38	sex/age/pc1-10	0.00843067	0.0145572	1.00847	404646	4947	399699	0.562495	0.928125	Septicemia	infectious diseases
253.1	sex/age/pc1-10	0.0394684	0.0696909	1.04026	418198	206	417992	0.571166	0.928125	Pituitary hyperfunction	endocrine/metabolic
278	sex/age/pc1-10	0.00525094	0.00927659	1.00526	407181	12318	394863	0.571365	0.928125	Overweight	obesity and other hyperalimentation	endocrine/metabolic
368	sex/age/pc1-10	0.0108512	0.0185881	1.01091	421382	3015	418367	0.559376	0.928125	Visual disturbances	sense organs
380.4	sex/age/pc1-10	0.0344852	0.0595135	1.03509	424337	296	424041	0.562284	0.928125	Impacted cerumen	sense organs
426.21	sex/age/pc1-10	-0.0169371	0.0298555	0.983206	375421	1164	374257	0.57051	0.928125	First degree AV block	circulatory system
474.2	sex/age/pc1-10	0.0185359	0.0324434	1.01871	398888	984	397904	0.567775	0.928125	Chronic tonsillitis and adenoiditis	respiratory
560.4	sex/age/pc1-10	-0.0109755	0.0192913	0.989085	337325	2808	334517	0.5694	0.928125	Other intestinal obstruction	digestive
594.1	sex/age/pc1-10	-0.0100277	0.0174093	0.990022	417906	3451	414455	0.564615	0.928125	Calculus of kidney	genitourinary
623	sex/age/pc1-10	0.018507	0.0317768	1.01868	217227	1025	216202	0.560292	0.928125	Hypertrophy of female genital organs	genitourinary
686	sex/age/pc1-10	0.0160845	0.0281071	1.01621	422369	1314	421055	0.567147	0.928125	Other local infections of skin and subcutaneous tissue	dermatologic
695	sex/age/pc1-10	0.0121382	0.0207661	1.01221	410487	2416	408071	0.558872	0.928125	Erythematous conditions	dermatologic
724.1	sex/age/pc1-10	-0.0355937	0.0616927	0.965032	411948	273	411675	0.563972	0.928125	Disorders of sacrum	musculoskeletal
724.2	sex/age/pc1-10	-0.0373444	0.0648553	0.963344	411922	247	411675	0.564743	0.928125	Disorders of coccyx	musculoskeletal
742.9	sex/age/pc1-10	-0.0252406	0.0428716	0.975075	417925	559	417366	0.556031	0.928125	Other derangement of joint	musculoskeletal
750	sex/age/pc1-10	-0.0227377	0.0392642	0.977519	423367	673	422694	0.562526	0.928125	Digestive congenital anomalies	congenital anomalies
751.21	sex/age/pc1-10	0.0288709	0.0501861	1.02929	423103	409	422694	0.565104	0.928125	Cystic kidney disease	congenital anomalies
938.2	sex/age/pc1-10	0.0367996	0.0644913	1.03749	418072	251	417821	0.568262	0.928125	Chronic dermatitis due to solar radiation	dermatologic
157	sex/age/pc1-10	-0.0167534	0.0298714	0.983386	397182	1167	396015	0.574899	0.929308	Pancreatic cancer	neoplasms
619.1	sex/age/pc1-10	-0.0236668	0.0421655	0.976611	220711	577	220134	0.574604	0.929308	Noninflammatory disorders of ovary	fallopian tube	and broad ligament	genitourinary
750.1	sex/age/pc1-10	0.0307147	0.0546332	1.03119	423043	349	422694	0.573981	0.929308	Upper gastrointestinal congenital anomalies	congenital anomalies
274.1	sex/age/pc1-10	0.0121344	0.0218491	1.01221	421285	2195	419090	0.578639	0.930366	Gout	endocrine/metabolic
560	sex/age/pc1-10	-0.00881919	0.0159876	0.99122	338621	4104	334517	0.581205	0.930366	Intestinal obstruction without mention of hernia	digestive
585.34	sex/age/pc1-10	-0.0246724	0.0448136	0.97563	387751	510	387241	0.581938	0.930366	Chronic Kidney Disease	Stage IV	genitourinary
614.52	sex/age/pc1-10	-0.0246537	0.0442613	0.975648	221067	529	220538	0.577526	0.930366	Vaginitis and vulvovaginitis	genitourinary
681.1	sex/age/pc1-10	-0.0242407	0.0439875	0.976051	421587	532	421055	0.581579	0.930366	Cellulitis and abscess of fingers/toes	dermatologic
751.22	sex/age/pc1-10	-0.0305939	0.055494	0.969869	423031	337	422694	0.581428	0.930366	Other specified congenital anomalies of kidney	congenital anomalies
275.1	sex/age/pc1-10	0.0195264	0.0356735	1.01972	420786	826	419960	0.584128	0.930925	Disorders of iron metabolism	hematopoietic
594.8	sex/age/pc1-10	0.0136228	0.0248835	1.01372	416138	1683	414455	0.584061	0.930925	Renal colic	genitourinary
159.2	sex/age/pc1-10	0.0357196	0.0659055	1.03637	396255	240	396015	0.587831	0.931593	Malignant neoplasm of small intestine	including duodenum	neoplasms
172.2	sex/age/pc1-10	0.00744182	0.0138486	1.00747	408115	5560	402555	0.591012	0.931593	Other non-epithelial cancer of skin	neoplasms
218.1	sex/age/pc1-10	0.0056136	0.0106299	1.00563	214287	9439	204848	0.597435	0.931593	Uterine leiomyoma	neoplasms
293	sex/age/pc1-10	-0.0126593	0.0239569	0.98742	423533	1794	421739	0.597208	0.931593	Symptoms involving head and neck	mental disorders
297	sex/age/pc1-10	0.0373351	0.0702986	1.03804	385475	210	385265	0.595354	0.931593	Suicidal ideation or attempt	mental disorders
317.11	sex/age/pc1-10	-0.0181614	0.0334992	0.982003	404922	932	403990	0.58772	0.931593	Alcoholic liver damage	mental disorders
368.91	sex/age/pc1-10	-0.0371063	0.0693109	0.963574	418583	216	418367	0.592401	0.931593	Psychophysical visual disturbances	sense organs
389	sex/age/pc1-10	-0.00812365	0.0152293	0.991909	417997	4545	413452	0.593742	0.931593	Hearing loss	sense organs
401.2	sex/age/pc1-10	0.0139643	0.025789	1.01406	287710	1552	286158	0.588175	0.931593	Hypertensive heart and/or renal disease	circulatory system
514	sex/age/pc1-10	0.0102431	0.0193815	1.0103	423057	2788	420269	0.597154	0.931593	Abnormal findings examination of lungs	respiratory
527.2	sex/age/pc1-10	-0.0299997	0.0564958	0.970446	420159	323	419836	0.595413	0.931593	Sialoadenitis	digestive
696.4	sex/age/pc1-10	0.011517	0.0215044	1.01158	404239	2274	401965	0.592257	0.931593	Psoriasis	dermatologic
701.4	sex/age/pc1-10	0.0354877	0.0656776	1.03612	417536	232	417304	0.588968	0.931593	Keloid scar	dermatologic
710	sex/age/pc1-10	0.0310033	0.0584605	1.03149	414589	300	414289	0.595884	0.931593	Osteomyelitis	periostitis	and other infections involving bone	musculoskeletal
327	sex/age/pc1-10	-0.015683	0.0299172	0.984439	416659	1160	415499	0.60013	0.932435	Sleep disorders	neurological
561	sex/age/pc1-10	0.00464914	0.00885024	1.00466	348364	13847	334517	0.599366	0.932435	Symptoms involving digestive system	digestive
569.1	sex/age/pc1-10	-0.0356133	0.0680503	0.965013	385633	220	385413	0.600739	0.932435	Toxic gastroenteritis and colitis	digestive
202.21	sex/age/pc1-10	-0.0245852	0.0472316	0.975715	418076	465	417611	0.602699	0.934044	Nodular lymphoma	neoplasms
473	sex/age/pc1-10	0.0105758	0.0205032	1.01063	400378	2474	397904	0.605986	0.937651	Diseases of the larynx and vocal cords	respiratory
531.2	sex/age/pc1-10	0.00816143	0.0158618	1.00819	417238	4156	413082	0.606879	0.937651	Gastric ulcer	digestive
288.1	sex/age/pc1-10	-0.00889796	0.0175503	0.991142	414218	3387	410831	0.612156	0.941492	Decreased white blood cell count	hematopoietic
288.11	sex/age/pc1-10	-0.00889796	0.0175503	0.991142	414218	3387	410831	0.612156	0.941492	Neutropenia	hematopoietic
732	sex/age/pc1-10	-0.0252417	0.0495369	0.975074	400610	420	400190	0.610365	0.941492	Osteochondropathies	musculoskeletal
185	sex/age/pc1-10	0.00558778	0.0112192	1.0056	163870	8988	154882	0.618444	0.943338	Cancer of prostate	neoplasms
214.1	sex/age/pc1-10	0.00784996	0.0161259	1.00788	419758	3980	415778	0.626406	0.943338	Lipoma of skin and subcutaneous tissue	neoplasms
282.8	sex/age/pc1-10	-0.0327967	0.0670174	0.967735	384499	212	384287	0.624576	0.943338	Other hemoglobinopathies	hematopoietic
427.41	sex/age/pc1-10	0.0263219	0.053959	1.02667	374612	355	374257	0.625682	0.943338	Ventricular fibrillation and flutter	circulatory system
512.2	sex/age/pc1-10	-0.0337468	0.0692398	0.966816	407499	216	407283	0.625982	0.943338	Painful respiration	respiratory
540.1	sex/age/pc1-10	-0.0169472	0.0338601	0.983196	425040	908	424132	0.616718	0.943338	Appendicitis	digestive
624.1	sex/age/pc1-10	0.0310649	0.062095	1.03155	221936	271	221665	0.616878	0.943338	Dystrophy of female genital tract	genitourinary
636.3	sex/age/pc1-10	-0.0166293	0.0340511	0.983508	226347	903	225444	0.625292	0.943338	Hemorrhage in early pregnancy	pregnancy complications
690	sex/age/pc1-10	0.0095599	0.0193933	1.00961	410865	2794	408071	0.622049	0.943338	Erythematosquamous dermatosis	dermatologic
695.42	sex/age/pc1-10	0.0247884	0.0507103	1.0251	406612	392	406220	0.624966	0.943338	Systemic lupus erythematosus	dermatologic
704	sex/age/pc1-10	0.0264589	0.0533586	1.02681	424004	354	423650	0.619986	0.943338	Diseases of hair and hair follicles	dermatologic
706	sex/age/pc1-10	0.00594509	0.0119511	1.00596	420978	7388	413590	0.61887	0.943338	Diseases of sebaceous glands	dermatologic
726.4	sex/age/pc1-10	-0.0201844	0.0402453	0.980018	390192	641	389551	0.615995	0.943338	Calcaneal spur; Exostosis NOS	musculoskeletal
800.1	sex/age/pc1-10	-0.0121994	0.0246734	0.987875	401221	1725	399496	0.620999	0.943338	Fracture of neck of femur	injuries & poisonings
592.13	sex/age/pc1-10	0.0316261	0.0651669	1.03213	378052	244	377808	0.627457	0.943516	Chronic interstitial cystitis	genitourinary
324	sex/age/pc1-10	0.0270914	0.0561895	1.02746	424736	327	424409	0.629704	0.94409	Other CNS infection and poliomyelitis	neurological
497	sex/age/pc1-10	-0.0205534	0.0425828	0.979656	402185	571	401614	0.62933	0.94409	Bronchitis	respiratory
274	sex/age/pc1-10	-0.0095877	0.0203037	0.990458	421631	2541	419090	0.636774	0.947588	Gout and other crystal arthropathies	endocrine/metabolic
323	sex/age/pc1-10	-0.0272019	0.0577711	0.973165	424718	309	424409	0.637744	0.947588	Encephalitis	neurological
425.12	sex/age/pc1-10	-0.0319354	0.0679956	0.968569	419358	216	419142	0.638592	0.947588	Other hypertrophic cardiomyopathy	circulatory system
427.2	sex/age/pc1-10	-0.00388427	0.00817302	0.996123	391118	16861	374257	0.634605	0.947588	Atrial fibrillation and flutter	circulatory system
558	sex/age/pc1-10	0.00423766	0.00893589	1.00425	348066	13549	334517	0.635337	0.947588	Noninfectious gastroenteritis	digestive
610	sex/age/pc1-10	-0.0100328	0.02136	0.990017	226182	2282	223900	0.63857	0.947588	Benign mammary dysplasias	genitourinary
626.8	sex/age/pc1-10	-0.0141952	0.0301557	0.985905	194243	1158	193085	0.637833	0.947588	Infertility	female	genitourinary
348.7	sex/age/pc1-10	0.0252763	0.0542684	1.0256	402455	350	402105	0.641384	0.948704	Coma	neurological
478	sex/age/pc1-10	-0.0254589	0.0550975	0.974862	398246	342	397904	0.644031	0.948704	Throat pain	respiratory
568	sex/age/pc1-10	-0.00814396	0.0174497	0.991889	388838	3425	385413	0.640707	0.948704	Other disorders of peritoneum	digestive
568.1	sex/age/pc1-10	-0.00836202	0.0180231	0.991673	388622	3209	385413	0.642676	0.948704	Peritoneal adhesions (postoperative) (postinfection)	digestive
585.31	sex/age/pc1-10	0.020495	0.0443166	1.02071	387760	519	387241	0.643746	0.948704	Renal dialysis	genitourinary
8.6	sex/age/pc1-10	-0.0163435	0.0374013	0.983789	419983	742	419241	0.662129	0.950519	Viral Enteritis	infectious diseases
41.4	sex/age/pc1-10	-0.00800201	0.0192786	0.99203	402508	2809	399699	0.67809	0.950519	E. coli	infectious diseases
79	sex/age/pc1-10	0.00825577	0.0225521	1.00829	419074	2040	417034	0.714308	0.950519	Viral infection	infectious diseases
149.4	sex/age/pc1-10	-0.0267973	0.0607197	0.973559	422735	285	422450	0.658976	0.950519	Cancer of larynx	neoplasms
182	sex/age/pc1-10	0.00843117	0.0273609	1.00847	194614	1404	193210	0.757971	0.950519	Malignant neoplasm of uterus	neoplasms
191.11	sex/age/pc1-10	0.0152555	0.0383058	1.01537	423125	711	422414	0.690442	0.950519	Cancer of brain	neoplasms
197	sex/age/pc1-10	0.00446576	0.010874	1.00448	397054	8980	388074	0.681305	0.950519	Chemotherapy	neoplasms
198	sex/age/pc1-10	0.0037602	0.00955006	1.00377	399837	11763	388074	0.693776	0.950519	Secondary malignant neoplasm	neoplasms
198.1	sex/age/pc1-10	-0.00435737	0.013784	0.995652	393611	5537	388074	0.751913	0.950519	Secondary malignancy of lymph nodes	neoplasms
198.4	sex/age/pc1-10	0.00716378	0.0173135	1.00719	391563	3489	388074	0.679043	0.950519	Secondary malignant neoplasm of liver	neoplasms
200	sex/age/pc1-10	-0.0101176	0.0284865	0.989933	418889	1278	417611	0.722461	0.950519	Myeloproliferative disease	neoplasms
200.1	sex/age/pc1-10	0.0182452	0.0470742	1.01841	410930	472	410458	0.698324	0.950519	Polycythemia vera	neoplasms
202	sex/age/pc1-10	-0.0069239	0.0210481	0.9931	419966	2355	417611	0.742189	0.950519	Cancer of other lymphoid	histiocytic tissue	neoplasms
202.2	sex/age/pc1-10	-0.00647914	0.0210615	0.993542	419963	2352	417611	0.758364	0.950519	Non-Hodgkins lymphoma	neoplasms
213	sex/age/pc1-10	-0.0235535	0.0615504	0.976722	370514	273	370241	0.701964	0.950519	Benign neoplasm of bone and articular cartilage	neoplasms
214	sex/age/pc1-10	0.00493347	0.013734	1.00495	421302	5524	415778	0.719433	0.950519	Lipoma	neoplasms
218	sex/age/pc1-10	0.0039453	0.0105165	1.00395	214503	9655	204848	0.707546	0.950519	Benign neoplasm of uterus	neoplasms
220	sex/age/pc1-10	0.0125081	0.0292054	1.01259	192416	1224	191192	0.668448	0.950519	Benign neoplasm of ovary	neoplasms
242.1	sex/age/pc1-10	0.0202684	0.045433	1.02048	394068	492	393576	0.655514	0.950519	Graves' disease	endocrine/metabolic
250.2	sex/age/pc1-10	-0.00288196	0.00764273	0.997122	405147	18896	386251	0.70611	0.950519	Type 2 diabetes	endocrine/metabolic
253	sex/age/pc1-10	0.0160268	0.0363847	1.01616	418766	774	417992	0.659588	0.950519	Disorders of the pituitary gland and its hypothalamic control	endocrine/metabolic
253.2	sex/age/pc1-10	0.0165813	0.0591141	1.01672	418285	293	417992	0.779097	0.950519	Pituitary hypofunction	endocrine/metabolic
255.1	sex/age/pc1-10	0.0238784	0.0685655	1.02417	418205	213	417992	0.727647	0.950519	Adrenal hyperfunction	endocrine/metabolic
255.2	sex/age/pc1-10	-0.0176697	0.0626573	0.982485	418255	263	417992	0.777939	0.950519	Adrenal hypofunction	endocrine/metabolic
261.4	sex/age/pc1-10	0.0098969	0.0339378	1.00995	417093	890	416203	0.770578	0.950519	Vitamin D deficiency	endocrine/metabolic
276.5	sex/age/pc1-10	-0.00558125	0.0178086	0.994434	405126	3292	401834	0.753975	0.950519	Hypovolemia	endocrine/metabolic
280	sex/age/pc1-10	-0.00306868	0.0103697	0.996936	394154	9867	384287	0.767285	0.950519	Iron deficiency anemias	hematopoietic
280.1	sex/age/pc1-10	-0.0032424	0.010579	0.996763	393765	9478	384287	0.759228	0.950519	Iron deficiency anemias	unspecified or not due to blood loss	hematopoietic
282	sex/age/pc1-10	0.014671	0.0373364	1.01478	384880	593	384287	0.694363	0.950519	Hereditary hemolytic anemias	hematopoietic
286.12	sex/age/pc1-10	-0.0210911	0.063277	0.97913	420471	260	420211	0.738897	0.950519	Congenital deficiency of other clotting factors (including factor VII)	hematopoietic
287	sex/age/pc1-10	-0.0074291	0.0231545	0.992598	422148	1937	420211	0.748325	0.950519	Purpura and other hemorrhagic conditions	hematopoietic
290	sex/age/pc1-10	0.00687303	0.0234666	1.0069	412285	1895	410390	0.76961	0.950519	Delirium dementia and amnestic and other cognitive disorders	mental disorders
290.1	sex/age/pc1-10	-0.0093217	0.0267948	0.990722	411838	1448	410390	0.727921	0.950519	Dementias	mental disorders
296.1	sex/age/pc1-10	-0.0141289	0.0317686	0.98597	386282	1017	385265	0.656506	0.950519	Bipolar	mental disorders
300	sex/age/pc1-10	-0.00397042	0.0123752	0.996037	392154	6889	385265	0.748334	0.950519	Anxiety disorders	mental disorders
300.13	sex/age/pc1-10	-0.016001	0.0404236	0.984126	385891	626	385265	0.692229	0.950519	Phobia	mental disorders
303	sex/age/pc1-10	-0.0199343	0.0497097	0.980263	385683	418	385265	0.68841	0.950519	Psychogenic and somatoform disorders	mental disorders
331	sex/age/pc1-10	0.0140609	0.0323937	1.01416	403094	989	402105	0.664244	0.950519	Other cerebral degenerations	neurological
332	sex/age/pc1-10	-0.0115204	0.0260323	0.988546	403650	1545	402105	0.658098	0.950519	Parkinson's disease	neurological
341	sex/age/pc1-10	0.029877	0.0676104	1.03033	402333	228	402105	0.658562	0.950519	Other demyelinating diseases of central nervous system	neurological
351	sex/age/pc1-10	0.00327282	0.00979968	1.00328	414436	11105	403331	0.7384	0.950519	Other peripheral nerve disorders	neurological
353	sex/age/pc1-10	0.0128145	0.0441358	1.0129	403866	535	403331	0.771554	0.950519	Nerve root and plexus disorders	neurological
357	sex/age/pc1-10	0.00975128	0.027046	1.0098	423289	1418	421871	0.71844	0.950519	Inflammatory and toxic neuropathy	neurological
361	sex/age/pc1-10	0.0094153	0.0323106	1.00946	403928	994	402934	0.770746	0.950519	Retinal detachments and defects	sense organs
362.3	sex/age/pc1-10	0.0100869	0.0319357	1.01014	403953	1021	402932	0.752116	0.950519	Other nondiabetic retinopathy	sense organs
368.9	sex/age/pc1-10	0.016828	0.0401818	1.01697	419010	643	418367	0.675364	0.950519	Subjective visual disturbances	sense organs
369	sex/age/pc1-10	0.01846	0.0441349	1.01863	413351	532	412819	0.675755	0.950519	Infection of the eye	sense organs
371	sex/age/pc1-10	-0.00808189	0.0202045	0.991951	415352	2533	412819	0.689153	0.950519	Inflammation of the eye	sense organs
375	sex/age/pc1-10	0.00661493	0.0219658	1.00664	416805	2156	414649	0.763302	0.950519	Disorders of lacrimal system	sense organs
378.1	sex/age/pc1-10	-0.0151362	0.0413713	0.984978	415255	606	414649	0.714468	0.950519	Strabismus (not specified as paralytic)	sense organs
381	sex/age/pc1-10	-0.00677803	0.0242183	0.993245	422444	1786	420658	0.779576	0.950519	Otitis media and Eustachian tube disorders	sense organs
381.11	sex/age/pc1-10	0.0125535	0.0378066	1.01263	421391	733	420658	0.739855	0.950519	Suppurative and unspecified otitis media	sense organs
381.9	sex/age/pc1-10	-0.0214918	0.0668366	0.978737	420892	234	420658	0.747788	0.950519	Otorrhea	sense organs
384.4	sex/age/pc1-10	0.0118817	0.0360545	1.01195	421468	810	420658	0.741741	0.950519	Perforation of tympanic membrane	sense organs
394.2	sex/age/pc1-10	0.0207506	0.0551109	1.02097	406360	344	406016	0.706527	0.950519	Mitral valve disease	circulatory system
395.6	sex/age/pc1-10	-0.00719101	0.0256026	0.992835	407611	1595	406016	0.77881	0.950519	Heart valve replaced	circulatory system
415.2	sex/age/pc1-10	-0.00927494	0.0318287	0.990768	417272	1017	416255	0.770744	0.950519	Chronic pulmonary heart disease	circulatory system
415.21	sex/age/pc1-10	-0.0221219	0.0488151	0.978121	416686	431	416255	0.650421	0.950519	Primary pulmonary hypertension	circulatory system
420.3	sex/age/pc1-10	-0.0173528	0.0403614	0.982797	419778	636	419142	0.667242	0.950519	Endocarditis	circulatory system
426.23	sex/age/pc1-10	-0.0147809	0.0425109	0.985328	374829	572	374257	0.728068	0.950519	Second degree AV block	circulatory system
426.24	sex/age/pc1-10	-0.0117093	0.0369836	0.988359	375013	756	374257	0.751541	0.950519	Atrioventricular block	complete	circulatory system
427.1	sex/age/pc1-10	0.00537107	0.0174887	1.00539	377685	3428	374257	0.758755	0.950519	Paroxysmal tachycardia	unspecified	circulatory system
427.12	sex/age/pc1-10	-0.0127391	0.0315584	0.987342	375302	1045	374257	0.686457	0.950519	Paroxysmal ventricular tachycardia	circulatory system
430.1	sex/age/pc1-10	-0.0113956	0.0367552	0.988669	407511	765	406746	0.756529	0.950519	Subarachnoid hemorrhage	circulatory system
433.3	sex/age/pc1-10	-0.00733443	0.0186247	0.992692	409754	3008	406746	0.693728	0.950519	Cerebral ischemia	circulatory system
433.31	sex/age/pc1-10	-0.00916576	0.0228655	0.990876	408746	2000	406746	0.688526	0.950519	Transient cerebral ischemia	circulatory system
441.1	sex/age/pc1-10	-0.0222775	0.0580009	0.977969	408986	306	408680	0.700912	0.950519	Acute vascular insufficiency of intestine	circulatory system
442.1	sex/age/pc1-10	0.00795424	0.025017	1.00799	410354	1674	408680	0.75052	0.950519	Aortic aneurysm	circulatory system
446	sex/age/pc1-10	-0.0134357	0.0323216	0.986654	409677	997	408680	0.677637	0.950519	Polyarteritis nodosa and allied conditions	circulatory system
451.2	sex/age/pc1-10	0.0156592	0.035744	1.01578	385844	815	385029	0.66132	0.950519	Phlebitis and thrombophlebitis of lower extremities	circulatory system
465.2	sex/age/pc1-10	0.0136507	0.0357673	1.01374	422613	805	421808	0.702719	0.950519	Acute pharyngitis	respiratory
476	sex/age/pc1-10	-0.0132594	0.0322933	0.986828	398883	979	397904	0.681372	0.950519	Allergic rhinitis	respiratory
479	sex/age/pc1-10	-0.0103966	0.028693	0.989657	399161	1257	397904	0.7171	0.950519	Other upper respiratory disease	respiratory
496.1	sex/age/pc1-10	-0.00843	0.0235769	0.991605	403503	1889	401614	0.720677	0.950519	Emphysema	respiratory
502	sex/age/pc1-10	0.0117995	0.0287675	1.01187	397495	1264	396231	0.681682	0.950519	Postinflammatory pulmonary fibrosis	respiratory
507	sex/age/pc1-10	-0.00424044	0.0122364	0.995769	403324	7093	396231	0.728935	0.950519	Pleurisy; pleural effusion	respiratory
510	sex/age/pc1-10	-0.0134937	0.0322271	0.986597	424294	998	423296	0.67543	0.950519	Other diseases of lung	respiratory
529.1	sex/age/pc1-10	-0.0172379	0.0605803	0.98291	420119	283	419836	0.775992	0.950519	Glossitis	digestive
530.3	sex/age/pc1-10	0.00726645	0.0226297	1.00729	359747	2046	357701	0.748132	0.950519	Stricture and stenosis of esophagus	digestive
531.1	sex/age/pc1-10	0.014915	0.0403374	1.01503	413720	638	413082	0.711563	0.950519	Hemorrhage from gastrointestinal ulcer	digestive
535.2	sex/age/pc1-10	0.0147523	0.0513671	1.01486	360482	391	360091	0.773964	0.950519	Atrophic gastritis	digestive
536	sex/age/pc1-10	-0.00292508	0.00989065	0.997079	370975	10884	360091	0.767427	0.950519	Disorders of function of stomach	digestive
536.8	sex/age/pc1-10	-0.00326804	0.00989398	0.996737	370967	10876	360091	0.741169	0.950519	Dyspepsia and other specified disorders of function of stomach	digestive
550.6	sex/age/pc1-10	-0.0214624	0.0610544	0.978766	366633	275	366358	0.725192	0.950519	Incisional hernia	digestive
557	sex/age/pc1-10	0.0181467	0.0643559	1.01831	334766	249	334517	0.777964	0.950519	Intestinal malabsorption (non-celiac)	digestive
560.2	sex/age/pc1-10	0.0235799	0.0588185	1.02386	334818	301	334517	0.688499	0.950519	Impaction of intestine	digestive
571.8	sex/age/pc1-10	-0.0105174	0.0292838	0.989538	405685	1213	404472	0.71948	0.950519	Liver abscess and sequelae of chronic liver disease	digestive
573.5	sex/age/pc1-10	0.012824	0.0349112	1.01291	405322	850	404472	0.713371	0.950519	Jaundice (not of newborn)	digestive
574.1	sex/age/pc1-10	-0.00269935	0.00927583	0.997304	409683	12522	397161	0.771045	0.950519	Cholelithiasis	digestive
574.11	sex/age/pc1-10	0.00872047	0.026422	1.00876	398656	1495	397161	0.741365	0.950519	Cholelithiasis with acute cholecystitis	digestive
574.2	sex/age/pc1-10	-0.017057	0.0585081	0.983088	397464	303	397161	0.770644	0.950519	Calculus of bile duct	digestive
577.1	sex/age/pc1-10	0.00651019	0.0228802	1.00653	422653	1997	420656	0.776001	0.950519	Acute pancreatitis	digestive
578.2	sex/age/pc1-10	0.00879756	0.0199911	1.00884	386794	2618	384176	0.659884	0.950519	Blood in stool	digestive
579	sex/age/pc1-10	0.00829326	0.026466	1.00833	385656	1480	384176	0.754011	0.950519	Other symptoms involving abdomen and pelvis	digestive
580.32	sex/age/pc1-10	-0.0224697	0.0564339	0.977781	387565	324	387241	0.690513	0.950519	Nephritis and nephropathy with pathological lesion	genitourinary
590	sex/age/pc1-10	-0.00951061	0.026835	0.990534	379243	1435	377808	0.723031	0.950519	Pyelonephritis	genitourinary
593	sex/age/pc1-10	-0.00384449	0.00877461	0.996163	391815	14007	377808	0.661286	0.950519	Hematuria	genitourinary
599.2	sex/age/pc1-10	-0.00356816	0.0117133	0.996438	401564	7860	393704	0.760652	0.950519	Retention of urine	genitourinary
601.1	sex/age/pc1-10	0.00964061	0.0264606	1.00969	156379	1497	154882	0.715605	0.950519	Prostatitis	genitourinary
601.4	sex/age/pc1-10	0.0254798	0.0647864	1.02581	155131	249	154882	0.694106	0.950519	Balanoposthitis	genitourinary
610.4	sex/age/pc1-10	-0.00890454	0.0294154	0.991135	225090	1190	223900	0.762106	0.950519	Benign neoplasm of breast	genitourinary
614.51	sex/age/pc1-10	0.0123062	0.0323882	1.01238	221533	995	220538	0.703975	0.950519	Cervicitis and endocervicitis	genitourinary
618.2	sex/age/pc1-10	0.00596306	0.0151764	1.00598	220973	4629	216344	0.694381	0.950519	Uterine/Uterovaginal prolapse	genitourinary
619.3	sex/age/pc1-10	-0.00580754	0.0206351	0.994209	222585	2451	220134	0.778373	0.950519	Noninflammatory disorders of cervix	genitourinary
619.4	sex/age/pc1-10	0.0108252	0.0266561	1.01088	221603	1469	220134	0.684666	0.950519	Noninflammatory disorders of vagina	genitourinary
624	sex/age/pc1-10	-0.0133936	0.0369921	0.986696	222423	758	221665	0.717302	0.950519	Symptoms involving female genital tract	genitourinary
626.14	sex/age/pc1-10	0.00719137	0.018491	1.00722	196187	3102	193085	0.697342	0.950519	Irregular menstrual bleeding	genitourinary
627.1	sex/age/pc1-10	-0.00386642	0.0118123	0.996141	200798	7713	193085	0.743426	0.950519	Postmenopausal bleeding	genitourinary
635	sex/age/pc1-10	-0.00743894	0.0250821	0.992589	227152	1708	225444	0.766785	0.950519	Hemorrhage during pregnancy; childbirth and postpartum	pregnancy complications
642.1	sex/age/pc1-10	-0.0203421	0.0576654	0.979863	232079	299	231780	0.724267	0.950519	Preeclampsia and eclampsia	pregnancy complications
655	sex/age/pc1-10	-0.0114714	0.0377535	0.988594	232897	729	232168	0.761243	0.950519	Known or suspected fetal abnormality affecting management of mother	pregnancy complications
687.1	sex/age/pc1-10	0.00723858	0.0244712	1.00726	416760	1738	415022	0.767383	0.950519	Rash and other nonspecific skin eruption	dermatologic
690.1	sex/age/pc1-10	0.0088498	0.0194721	1.00889	410843	2772	408071	0.649479	0.950519	Seborrheic dermatitis	dermatologic
695.4	sex/age/pc1-10	0.0204352	0.0460393	1.02065	406697	477	406220	0.657141	0.950519	Lupus (localized and systemic)	dermatologic
695.8	sex/age/pc1-10	0.0199182	0.0645811	1.02012	408319	248	408071	0.757762	0.950519	Other specified erythematous conditions	dermatologic
695.9	sex/age/pc1-10	0.0160324	0.0477746	1.01616	408529	458	408071	0.737185	0.950519	Unspecified erythematous condition	dermatologic
700	sex/age/pc1-10	-0.0240629	0.0643809	0.976224	417556	252	417304	0.708584	0.950519	Corns and callosities	dermatologic
702.2	sex/age/pc1-10	0.00879915	0.0196598	1.00884	418915	2717	416198	0.654463	0.950519	Seborrheic keratosis	dermatologic
707.1	sex/age/pc1-10	-0.0100698	0.0305028	0.989981	420938	1118	419820	0.741304	0.950519	Decubitus ulcer	dermatologic
714.1	sex/age/pc1-10	0.00562262	0.0188444	1.00564	413924	2952	410972	0.765421	0.950519	Rheumatoid arthritis	musculoskeletal
717	sex/age/pc1-10	-0.00824607	0.0284058	0.991788	424171	1292	422879	0.77159	0.950519	Polymyalgia Rheumatica	musculoskeletal
721.1	sex/age/pc1-10	-0.00936683	0.0255484	0.990677	413266	1591	411675	0.713895	0.950519	Spondylosis without myelopathy	musculoskeletal
728.71	sex/age/pc1-10	0.00823411	0.0212753	1.00827	391879	2328	389551	0.698736	0.950519	Contracture of palmar fascia [Dupuytren's disease]	musculoskeletal
733.2	sex/age/pc1-10	-0.0196482	0.0598757	0.980544	400479	289	400190	0.742798	0.950519	Cyst of bone	musculoskeletal
737.3	sex/age/pc1-10	-0.0126395	0.044123	0.98744	404614	533	404081	0.774525	0.950519	Kyphoscoliosis and scoliosis	musculoskeletal
738	sex/age/pc1-10	0.00852946	0.0238161	1.00857	405911	1830	404081	0.72024	0.950519	Other acquired musculoskeletal deformity	musculoskeletal
745	sex/age/pc1-10	-0.00493559	0.0125617	0.995077	419825	6652	413173	0.694387	0.950519	Pain in joint	musculoskeletal
764	sex/age/pc1-10	0.0122092	0.0280356	1.01228	422080	1310	420770	0.663207	0.950519	Sciatica	symptoms
800.3	sex/age/pc1-10	-0.0137706	0.0308177	0.986324	400592	1096	399496	0.65499	0.950519	Fracture of tibia and fibula	injuries & poisonings
803.1	sex/age/pc1-10	0.00900773	0.0261452	1.00905	401028	1532	399496	0.73045	0.950519	Fracture of humerus	injuries & poisonings
807	sex/age/pc1-10	0.0217358	0.0607115	1.02197	399781	285	399496	0.720331	0.950519	Fracture of ribs	injuries & poisonings
830	sex/age/pc1-10	-0.0129502	0.0439896	0.987133	406015	535	405480	0.768459	0.950519	Dislocation	injuries & poisonings
835	sex/age/pc1-10	-0.00263588	0.00936387	0.997368	417654	12174	405480	0.778331	0.950519	Internal derangement of knee	injuries & poisonings
859	sex/age/pc1-10	-0.0181819	0.0618669	0.981982	419981	270	419711	0.768844	0.950519	Complication due to other implant and internal device	injuries & poisonings
871	sex/age/pc1-10	0.0154633	0.0374127	1.01558	423496	743	422753	0.679374	0.950519	Open wounds of extremities	injuries & poisonings
872	sex/age/pc1-10	-0.0174476	0.0554625	0.982704	423093	340	422753	0.753078	0.950519	Traumatic amputation	injuries & poisonings
946	sex/age/pc1-10	-0.0166921	0.0434468	0.983446	418356	535	417821	0.700832	0.950519	Anaphylactic shock NOS	injuries & poisonings
961	sex/age/pc1-10	0.0184708	0.0530349	1.01864	370768	361	370407	0.727632	0.950519	Poisoning by other anti-infectives	injuries & poisonings
965	sex/age/pc1-10	-0.00436966	0.0152618	0.99564	374898	4491	370407	0.774638	0.950519	Poisoning by analgesics	antipyretics	and antirheumatics	injuries & poisonings
260	sex/age/pc1-10	0.0168706	0.0618042	1.01701	416477	274	416203	0.784877	0.951968	Protein-calorie malnutrition	endocrine/metabolic
290.13	sex/age/pc1-10	-0.00949498	0.0344677	0.99055	411260	870	410390	0.782952	0.951968	Senile dementia	mental disorders
501	sex/age/pc1-10	0.00894895	0.0327683	1.00899	397199	968	396231	0.784778	0.951968	Pneumonitis due to inhalation of food or vomitus	respiratory
571.81	sex/age/pc1-10	-0.0112374	0.0410096	0.988826	405090	618	404472	0.78407	0.951968	Portal hypertension	digestive
585.33	sex/age/pc1-10	-0.00508367	0.0186762	0.994929	390230	2989	387241	0.785468	0.951968	Chronic Kidney Disease	Stage III	genitourinary
801	sex/age/pc1-10	0.00752253	0.0278011	1.00755	400850	1354	399496	0.786711	0.952334	Fracture of ankle and foot	injuries & poisonings
199	sex/age/pc1-10	0.00782654	0.0294469	1.00786	389264	1190	388074	0.790405	0.953654	Neoplasm of uncertain behavior	neoplasms
244.1	sex/age/pc1-10	-0.0079802	0.0303373	0.992052	394699	1123	393576	0.792513	0.953654	Secondary hypothyroidism	endocrine/metabolic
255.21	sex/age/pc1-10	-0.0167079	0.0627762	0.983431	418254	262	417992	0.790124	0.953654	Glucocorticoid deficiency	endocrine/metabolic
428.1	sex/age/pc1-10	-0.00612795	0.0231466	0.993891	415129	1940	413189	0.791206	0.953654	Congestive heart failure (CHF) NOS	circulatory system
740.1	sex/age/pc1-10	-0.00154224	0.00586105	0.998459	382270	33854	348416	0.792447	0.953654	Osteoarthritis; localized	musculoskeletal
613.8	sex/age/pc1-10	-0.0154261	0.0601094	0.984692	423819	283	423536	0.797461	0.958469	Other specified disorders of breast	genitourinary
41.2	sex/age/pc1-10	0.00661096	0.0262673	1.00663	401205	1506	399699	0.801288	0.958792	Streptococcus infection	infectious diseases
187	sex/age/pc1-10	0.00462196	0.0183279	1.00463	180299	3132	177167	0.8009	0.958792	Cancer of other male genital organs	neoplasms
193	sex/age/pc1-10	0.0128892	0.051008	1.01297	423366	394	422972	0.800507	0.958792	Thyroid cancer	neoplasms
634	sex/age/pc1-10	0.00522271	0.0207761	1.00524	227921	2477	225444	0.80152	0.958792	Miscarriage; stillbirth	pregnancy complications
41	sex/age/pc1-10	-0.00283735	0.0115786	0.997167	407582	7883	399699	0.806416	0.95908	Bacterial infection NOS	infectious diseases
159.3	sex/age/pc1-10	0.0139726	0.0572604	1.01407	396332	317	396015	0.807216	0.95908	Malignant neoplasm of gallbladder and extrahepatic bile ducts	neoplasms
187.1	sex/age/pc1-10	0.00429919	0.0191629	1.00431	180031	2864	177167	0.822486	0.95908	Malignant neoplasm of unspecified male genital organ	neoplasms
187.2	sex/age/pc1-10	0.0044358	0.0186939	1.00445	180174	3007	177167	0.812435	0.95908	Malignant neoplasm of testis	neoplasms
191	sex/age/pc1-10	-0.00783387	0.0342753	0.992197	423301	887	422414	0.819213	0.95908	Manlignant and unknown neoplasms of brain and nervous system	neoplasms
244.4	sex/age/pc1-10	-0.00207883	0.00912736	0.997923	406670	13094	393576	0.819834	0.95908	Hypothyroidism NOS	endocrine/metabolic
256.4	sex/age/pc1-10	0.0166797	0.0711367	1.01682	228975	201	228774	0.814618	0.95908	Polycystic ovaries	endocrine/metabolic
276.1	sex/age/pc1-10	-0.0031213	0.0139226	0.996884	407269	5435	401834	0.82261	0.95908	Electrolyte imbalance	endocrine/metabolic
292.4	sex/age/pc1-10	-0.00495862	0.0199469	0.995054	413017	2627	410390	0.803677	0.95908	Altered mental status	mental disorders
333	sex/age/pc1-10	0.00819877	0.0357329	1.00823	402922	817	402105	0.818523	0.95908	Extrapyramidal disease and abnormal movement disorders	neurological
362	sex/age/pc1-10	-0.00370743	0.0158085	0.996299	407139	4207	402932	0.81458	0.95908	Other retinal disorders	sense organs
362.2	sex/age/pc1-10	-0.00462918	0.0192061	0.995382	405769	2837	402932	0.809534	0.95908	Degeneration of macula and posterior pole of retina	sense organs
443	sex/age/pc1-10	0.00406923	0.0164228	1.00408	412583	3903	408680	0.804305	0.95908	Peripheral vascular disease	circulatory system
472	sex/age/pc1-10	0.00823988	0.0341964	1.00827	398789	885	397904	0.809588	0.95908	Chronic pharyngitis and nasopharyngitis	respiratory
535.6	sex/age/pc1-10	0.0029011	0.012296	1.00291	367110	7019	360091	0.81348	0.95908	Duodenitis	digestive
537	sex/age/pc1-10	0.00399337	0.0174808	1.004	363509	3418	360091	0.819302	0.95908	Other disorders of stomach and duodenum	digestive
564	sex/age/pc1-10	0.00161781	0.00717622	1.00162	356009	21492	334517	0.821637	0.95908	Functional digestive disorders	digestive
579.8	sex/age/pc1-10	0.00582235	0.0236483	1.00584	386029	1853	384176	0.805523	0.95908	Nonspecific abnormal findings in stool contents	digestive
613.7	sex/age/pc1-10	0.00981811	0.0424538	1.00987	424108	572	423536	0.817108	0.95908	Other signs and symptoms in breast	genitourinary
695.3	sex/age/pc1-10	-0.0140592	0.0589801	0.986039	408372	301	408071	0.811593	0.95908	Rosacea	dermatologic
733.4	sex/age/pc1-10	0.0161945	0.0692737	1.01633	400407	217	400190	0.815159	0.95908	Aseptic necrosis of bone	musculoskeletal
916	sex/age/pc1-10	0.00662777	0.0286883	1.00665	424409	1270	423139	0.817294	0.95908	Contusion	injuries & poisonings
255	sex/age/pc1-10	0.00922187	0.0415534	1.00926	418585	593	417992	0.82437	0.960026	Disorders of adrenal glands	endocrine/metabolic
184.1	sex/age/pc1-10	-0.00431957	0.020786	0.99569	206404	2436	203968	0.835376	0.961775	Malignant neoplasm of ovary and other uterine adnexa	neoplasms
291	sex/age/pc1-10	-0.0100262	0.0476294	0.990024	410841	451	410390	0.833273	0.961775	Other specified nonpsychotic and/or transient mental disorders	mental disorders
362.29	sex/age/pc1-10	-0.00404235	0.0192163	0.995966	405766	2834	402932	0.833386	0.961775	Macular degeneration (senile) of retina NOS	sense organs
443.9	sex/age/pc1-10	-0.00407304	0.019586	0.995935	411431	2751	408680	0.835263	0.961775	Peripheral vascular disease	unspecified	circulatory system
516.1	sex/age/pc1-10	-0.0048445	0.0228573	0.995167	424479	1986	422493	0.832149	0.961775	Hemoptysis	respiratory
535.1	sex/age/pc1-10	0.0108283	0.0506749	1.01089	360495	404	360091	0.830795	0.961775	Acute gastritis	digestive
626.2	sex/age/pc1-10	0.00584555	0.0268599	1.00586	194531	1446	193085	0.827716	0.961775	Dysmenorrhea	genitourinary
627.4	sex/age/pc1-10	0.0132648	0.0621675	1.01335	193351	266	193085	0.831037	0.961775	Premenopausal menorrhagia	genitourinary
789	sex/age/pc1-10	-0.00201541	0.00962468	0.997987	414655	11507	403148	0.834136	0.961775	Nausea and vomiting	symptoms
378.5	sex/age/pc1-10	0.0125966	0.0619712	1.01268	414917	268	414649	0.838928	0.96258	Paralytic strabismus	sense organs
579.2	sex/age/pc1-10	-0.00969157	0.0472733	0.990355	384639	463	384176	0.837563	0.96258	Splenomegaly	digestive
781	sex/age/pc1-10	0.0037667	0.0185012	1.00377	419588	3059	416529	0.838672	0.96258	Symptoms involving nervous and musculoskeletal systems	symptoms
720.1	sex/age/pc1-10	-0.00364059	0.0181393	0.996366	414830	3155	411675	0.840931	0.963785	Spinal stenosis of lumbar region	musculoskeletal
426.91	sex/age/pc1-10	-0.00406957	0.0207997	0.995939	376684	2427	374257	0.84488	0.966123	Cardiac pacemaker in situ	circulatory system
184.11	sex/age/pc1-10	-0.00392389	0.0210095	0.996084	206352	2384	203968	0.851843	0.96625	Malignant neoplasm of ovary	neoplasms
191.1	sex/age/pc1-10	0.00720695	0.0372983	1.00723	423164	750	422414	0.846783	0.96625	Cancer of brain and nervous system	neoplasms
256	sex/age/pc1-10	0.0123588	0.0701422	1.01244	228981	207	228774	0.86014	0.96625	Ovarian dysfunction	endocrine/metabolic
277.4	sex/age/pc1-10	-0.0101796	0.0549789	0.989872	423297	344	422953	0.853108	0.96625	Disorders of bilirubin excretion	endocrine/metabolic
286.1	sex/age/pc1-10	-0.00855775	0.0486146	0.991479	420649	438	420211	0.860268	0.96625	Congenital coagulation defects	hematopoietic
339	sex/age/pc1-10	0.00209269	0.0117921	1.00209	414632	7552	407080	0.859143	0.96625	Other headache syndromes	neurological
370	sex/age/pc1-10	0.011867	0.0640981	1.01194	413070	251	412819	0.853121	0.96625	Keratitis	sense organs
446.9	sex/age/pc1-10	0.0103029	0.057137	1.01036	408998	318	408680	0.856902	0.96625	Arteritis NOS	circulatory system
523.3	sex/age/pc1-10	-0.00564492	0.0301971	0.994371	411897	1126	410771	0.851711	0.96625	Periodontitis (acute or chronic)	digestive
580.14	sex/age/pc1-10	-0.00714177	0.039139	0.992884	387912	671	387241	0.855212	0.96625	Chronic glomerulonephritis	NOS	genitourinary
586.2	sex/age/pc1-10	-0.00512212	0.0273224	0.994891	388623	1382	387241	0.851292	0.96625	Cyst of kidney	acquired	genitourinary
635.3	sex/age/pc1-10	0.00602877	0.0312542	1.00605	226527	1083	225444	0.847041	0.96625	Placenta previa and abruptio placenta	pregnancy complications
696.41	sex/age/pc1-10	-0.00447478	0.024925	0.995535	403653	1688	401965	0.857522	0.96625	Psoriasis vulgaris	dermatologic
698	sex/age/pc1-10	-0.00677256	0.0376243	0.99325	425552	730	424822	0.857149	0.96625	Pruritus and related conditions	dermatologic
729.1	sex/age/pc1-10	-0.0103768	0.0587391	0.989677	389851	300	389551	0.859776	0.96625	Rheumatism	unspecified and fibrositis	musculoskeletal
751	sex/age/pc1-10	-0.0053498	0.028478	0.994664	423974	1280	422694	0.850989	0.96625	Genitourinary congenital anomalies	congenital anomalies
574	sex/age/pc1-10	-0.00150717	0.00876374	0.998494	411242	14081	397161	0.863455	0.968755	Cholelithiasis and cholecystitis	digestive
474	sex/age/pc1-10	-0.00411885	0.024387	0.99589	399642	1738	397904	0.865879	0.968914	Acute and chronic tonsillitis	respiratory
523	sex/age/pc1-10	-0.00423966	0.0251119	0.995769	412404	1633	410771	0.86593	0.968914	Gingival and periodontal diseases	digestive
165.1	sex/age/pc1-10	0.00281904	0.0170399	1.00282	423355	3622	419733	0.8686	0.968925	Cancer of bronchus; lung	neoplasms
251.1	sex/age/pc1-10	-0.0047914	0.0295017	0.99522	382478	1177	381301	0.870982	0.968925	Hypoglycemia	endocrine/metabolic
289.4	sex/age/pc1-10	-0.00319718	0.019969	0.996808	413420	2589	410831	0.872797	0.968925	Lymphadenitis	hematopoietic
344	sex/age/pc1-10	0.00657142	0.0413566	1.00659	402709	604	402105	0.87375	0.968925	Other paralytic syndromes	neurological
385.3	sex/age/pc1-10	0.00740075	0.0455482	1.00743	421161	503	420658	0.870927	0.968925	Cholesteatoma	sense organs
523.32	sex/age/pc1-10	-0.00511151	0.0322689	0.994902	411757	986	410771	0.874139	0.968925	Chronic periodontitis	digestive
578	sex/age/pc1-10	0.00119883	0.00734885	1.0012	404348	20172	384176	0.870415	0.968925	Gastrointestinal hemorrhage	digestive
615	sex/age/pc1-10	-0.00275095	0.0176373	0.997253	223940	3402	220538	0.876054	0.968925	Endometriosis	genitourinary
761	sex/age/pc1-10	0.00494706	0.0317173	1.00496	425174	1032	424142	0.876054	0.968925	Cervicalgia	symptoms
444	sex/age/pc1-10	-0.00535753	0.0346826	0.994657	409548	868	408680	0.877237	0.969174	Arterial embolism and thrombosis	circulatory system
250	sex/age/pc1-10	-0.00109797	0.00747228	0.998903	406025	19774	386251	0.88318	0.970443	Diabetes mellitus	endocrine/metabolic
427.7	sex/age/pc1-10	0.00320633	0.0213715	1.00321	376534	2277	374257	0.880742	0.970443	Tachycardia NOS	circulatory system
592	sex/age/pc1-10	0.00290583	0.0192868	1.00291	380615	2807	377808	0.880241	0.970443	Cystitis and urethritis	genitourinary
612.2	sex/age/pc1-10	-0.00566715	0.0384758	0.994349	417186	696	416490	0.882902	0.970443	Hypertrophy of breast (Gynecomastia)	genitourinary
967	sex/age/pc1-10	-0.00776617	0.0521163	0.992264	370789	382	370407	0.881541	0.970443	Adverse effects of sedatives or other central nervous system depressants and anesthetics	injuries & poisonings
360	sex/age/pc1-10	0.00780779	0.0566305	1.00784	403252	318	402934	0.890341	0.972871	Disorders of the globe	sense organs
367.8	sex/age/pc1-10	-0.00899588	0.0646058	0.991044	417678	251	417427	0.889259	0.972871	Hypermetropia	sense organs
447	sex/age/pc1-10	0.00387988	0.0282421	1.00389	409987	1307	408680	0.890731	0.972871	Other disorders of arteries and arterioles	circulatory system
516	sex/age/pc1-10	-0.00307234	0.0224522	0.996932	424552	2059	422493	0.891158	0.972871	Abnormal sputum	respiratory
612	sex/age/pc1-10	0.00503938	0.0367284	1.00505	417256	766	416490	0.890868	0.972871	Breast conditions	congenital or relating to hormones	genitourinary
798.1	sex/age/pc1-10	-0.00614274	0.0438447	0.993876	418409	538	417871	0.888579	0.972871	Chronic fatigue syndrome	symptoms
567	sex/age/pc1-10	0.00453705	0.0342791	1.00455	386296	883	385413	0.894703	0.974638	Peritonitis and retroperitoneal infections	digestive
701.3	sex/age/pc1-10	0.00633948	0.047711	1.00636	417762	458	417304	0.894294	0.974638	Circumscribed scleroderma	dermatologic
365.1	sex/age/pc1-10	-0.0033807	0.0261727	0.996625	404419	1485	402934	0.897224	0.975285	Open-angle glaucoma	sense organs
727.4	sex/age/pc1-10	-0.00253133	0.0194857	0.997472	392279	2728	389551	0.89664	0.975285	Ganglion and cyst of synovium	tendon	and bursa	musculoskeletal
550.2	sex/age/pc1-10	-0.000815015	0.00637699	0.999185	394061	27703	366358	0.898303	0.97541	Diaphragmatic hernia	digestive
180.1	sex/age/pc1-10	-0.00278531	0.0255863	0.997219	194767	1603	193164	0.913314	0.975631	Cervical cancer	neoplasms
225	sex/age/pc1-10	-0.00410232	0.0345213	0.995906	423285	871	422414	0.905406	0.975631	Benign neoplasm of brain and other parts of nervous system	neoplasms
269	sex/age/pc1-10	-0.00669214	0.0607287	0.99333	424509	280	424229	0.912253	0.975631	Proteinuria	endocrine/metabolic
292.3	sex/age/pc1-10	0.00430156	0.0386565	1.00431	411081	691	410390	0.911397	0.975631	Memory loss	mental disorders
360.2	sex/age/pc1-10	-0.00731898	0.0665439	0.992708	403167	233	402934	0.91242	0.975631	Progressive myopia	sense organs
386.2	sex/age/pc1-10	0.00537257	0.0483846	1.00539	412862	442	412420	0.911585	0.975631	Peripheral or central vertigo	sense organs
522	sex/age/pc1-10	-0.00273928	0.0253445	0.997264	412372	1601	410771	0.913931	0.975631	Diseases of pulp and periapical tissues	digestive
540.11	sex/age/pc1-10	-0.00557988	0.0474371	0.994436	424594	462	424132	0.906363	0.975631	Acute appendicitis	digestive
550	sex/age/pc1-10	-0.000642895	0.00578796	0.999357	400464	34106	366358	0.911557	0.975631	Abdominal hernia	digestive
550.5	sex/age/pc1-10	-0.00191631	0.0175066	0.998086	369757	3399	366358	0.912836	0.975631	Ventral hernia	digestive
575.8	sex/age/pc1-10	0.00376077	0.0306232	1.00377	398273	1112	397161	0.902259	0.975631	Other disorders of biliary tract	digestive
681	sex/age/pc1-10	0.00423198	0.0356399	1.00424	421869	814	421055	0.905479	0.975631	Superficial cellulitis and abscess	dermatologic
720	sex/age/pc1-10	0.00195284	0.0156561	1.00195	415927	4252	411675	0.900735	0.975631	Spinal stenosis	musculoskeletal
729	sex/age/pc1-10	-0.00543298	0.0448871	0.994582	390063	512	389551	0.903662	0.975631	Other disorders of soft tissues	musculoskeletal
740	sex/age/pc1-10	-0.00064075	0.00543873	0.999359	388569	40153	348416	0.906216	0.975631	Osteoarthrosis	musculoskeletal
201	sex/age/pc1-10	0.00607756	0.0576785	1.0061	417923	312	417611	0.916083	0.976897	Hodgkin's disease	neoplasms
204.4	sex/age/pc1-10	-0.00295949	0.0310934	0.997045	418671	1060	417611	0.924171	0.978904	Multiple myeloma	neoplasms
292	sex/age/pc1-10	0.00149041	0.0157766	1.00149	414598	4208	410390	0.924736	0.978904	Neurological disorders	mental disorders
372	sex/age/pc1-10	0.00416526	0.0430189	1.00417	413342	523	412819	0.922866	0.978904	Disorders of conjunctiva	sense organs
456	sex/age/pc1-10	0.00646245	0.06695	1.00648	385261	232	385029	0.923102	0.978904	Chronic venous insufficiency [CVI]	circulatory system
575.2	sex/age/pc1-10	-0.00321774	0.0326353	0.996787	398138	977	397161	0.921458	0.978904	Obstruction of bile duct	digestive
728	sex/age/pc1-10	0.00600221	0.0634997	1.00602	389805	254	389551	0.924693	0.978904	Disorders of muscle	ligament	and fascia	musculoskeletal
840.3	sex/age/pc1-10	0.00603751	0.0627699	1.00606	425409	262	425147	0.923374	0.978904	Joint/ligament sprain	injuries & poisonings
184	sex/age/pc1-10	-0.00153383	0.0194536	0.998467	206753	2785	203968	0.937155	0.980767	Cancer of other female genital organs	neoplasms
530.9	sex/age/pc1-10	0.0018842	0.0235905	1.00189	359582	1881	357701	0.93634	0.980767	Heartburn	digestive
578.1	sex/age/pc1-10	-0.001928	0.0232587	0.998074	386104	1928	384176	0.933936	0.980767	Hematemesis	digestive
594.2	sex/age/pc1-10	0.00292778	0.035748	1.00293	415265	810	414455	0.934726	0.980767	Calculus of lower urinary tract	genitourinary
595	sex/age/pc1-10	0.00296978	0.0329914	1.00297	415411	956	414455	0.928274	0.980767	Hydronephrosis	genitourinary
613	sex/age/pc1-10	-0.00212148	0.025269	0.997881	425159	1623	423536	0.933092	0.980767	Other nonmalignant breast conditions	genitourinary
624.9	sex/age/pc1-10	0.00117229	0.0146835	1.00117	226611	4946	221665	0.936367	0.980767	stress incontinence	female	genitourinary
701.2	sex/age/pc1-10	-0.0018512	0.0226322	0.998151	419344	2040	417304	0.93481	0.980767	Scar conditions and fibrosis of skin	dermatologic
703	sex/age/pc1-10	0.00439619	0.055479	1.00441	423986	336	423650	0.936841	0.980767	Diseases of nail	NOS	dermatologic
742.2	sex/age/pc1-10	0.0040483	0.0498042	1.00406	417783	417	417366	0.935216	0.980767	Pathological	developmental or recurrent dislocation	musculoskeletal
751.2	sex/age/pc1-10	-0.00298003	0.036583	0.997024	423466	772	422694	0.935077	0.980767	Congenital anomalies of urinary system	congenital anomalies
260.6	sex/age/pc1-10	0.00262654	0.0353074	1.00263	417035	832	416203	0.9407	0.981903	Anorexia	endocrine/metabolic
695.7	sex/age/pc1-10	-0.00282298	0.0382404	0.997181	408785	714	408071	0.941152	0.981903	Prurigo and Lichen	dermatologic
736.5	sex/age/pc1-10	0.00504452	0.066704	1.00506	404315	234	404081	0.939717	0.981903	Acquired deformities of knee	musculoskeletal
384	sex/age/pc1-10	0.00216489	0.0314059	1.00217	421723	1065	420658	0.945043	0.982202	Other disorders of tympanic membrane	sense organs
577.2	sex/age/pc1-10	-0.00291299	0.0432423	0.997091	421209	553	420656	0.946292	0.982202	Chronic pancreatitis	digestive
625	sex/age/pc1-10	-0.00160346	0.0236589	0.998398	223538	1873	221665	0.945965	0.982202	Pain and other symptoms associated with female genital organs	genitourinary
727.5	sex/age/pc1-10	-0.00355765	0.0522904	0.996449	389932	381	389551	0.945757	0.982202	Rupture of synovium	musculoskeletal
938	sex/age/pc1-10	0.00374076	0.0534944	1.00375	418185	364	417821	0.944251	0.982202	Dermatitis due to solar radiation	dermatologic
627.3	sex/age/pc1-10	-0.00214455	0.0326687	0.997858	194064	979	193085	0.94766	0.982615	Postmenopausal atrophic vaginitis	genitourinary
550.1	sex/age/pc1-10	0.0037383	0.0583532	1.00375	366668	310	366358	0.94892	0.982914	Inguinal hernia	digestive
198.6	sex/age/pc1-10	-0.00102545	0.0184782	0.998975	391129	3055	388074	0.955744	0.98483	Secondary malignancy of bone	neoplasms
241.1	sex/age/pc1-10	-0.00232214	0.0460123	0.997681	394062	486	393576	0.95975	0.98483	Nontoxic uninodular goiter	endocrine/metabolic
291.8	sex/age/pc1-10	-0.00242762	0.0492303	0.997575	410813	423	410390	0.960671	0.98483	Alteration of consciousness	mental disorders
345.1	sex/age/pc1-10	0.00215708	0.0435741	1.00216	402650	545	402105	0.960518	0.98483	Epilepsy	neurological
500	sex/age/pc1-10	-0.00242939	0.0471643	0.997574	396700	469	396231	0.95892	0.98483	Lung disease due to external agents	respiratory
540	sex/age/pc1-10	0.00176136	0.0307191	1.00176	425237	1105	424132	0.954276	0.98483	Appendiceal conditions	digestive
580.3	sex/age/pc1-10	-0.00269147	0.0554628	0.997312	387577	336	387241	0.961296	0.98483	Nephritis and nephropathy without mention of glomerulonephritis	genitourinary
726.3	sex/age/pc1-10	0.00213292	0.0422557	1.00214	390132	581	389551	0.959743	0.98483	Bursitis	musculoskeletal
727.6	sex/age/pc1-10	0.000928811	0.0166895	1.00093	393301	3750	389551	0.955619	0.98483	Rupture of tendon	nontraumatic	musculoskeletal
738.4	sex/age/pc1-10	-0.00127375	0.0263694	0.998727	405568	1487	404081	0.961474	0.98483	Acquired spondylolisthesis	musculoskeletal
979	sex/age/pc1-10	0.00318822	0.0620174	1.00319	370677	270	370407	0.959	0.98483	Adverse drug events and drug allergies	injuries & poisonings
211	sex/age/pc1-10	-0.000584419	0.0133834	0.999416	405392	5897	399495	0.965169	0.987615	Benign neoplasm of other parts of digestive system	neoplasms
415	sex/age/pc1-10	0.00129643	0.0309329	1.0013	417334	1079	416255	0.96657	0.988049	Pulmonary heart disease	circulatory system
414	sex/age/pc1-10	0.000835171	0.0217916	1.00084	372275	2202	370073	0.969428	0.989971	Other forms of chronic heart disease	circulatory system
473.4	sex/age/pc1-10	-0.0011774	0.0326755	0.998823	398877	973	397904	0.971256	0.990838	Voice disturbance	respiratory
300.1	sex/age/pc1-10	-0.000433849	0.012926	0.999566	391575	6310	385265	0.973225	0.991846	Anxiety disorder	mental disorders
280.2	sex/age/pc1-10	0.00136858	0.0448453	1.00137	384786	499	384287	0.975654	0.992324	Iron deficiency anemia secondary to blood loss (chronic)	hematopoietic
714	sex/age/pc1-10	-0.000556755	0.0177828	0.999443	414286	3314	410972	0.975023	0.992324	Rheumatoid arthritis and other inflammatory polyarthropathies	musculoskeletal
585.2	sex/age/pc1-10	-0.000744461	0.0279582	0.999256	388567	1326	387241	0.978757	0.99448	Renal failure NOS	genitourinary
244	sex/age/pc1-10	0.000203382	0.00891086	1.0002	407337	13761	393576	0.981791	0.99527	Hypothyroidism	endocrine/metabolic
458.9	sex/age/pc1-10	-0.000362263	0.0164743	0.999638	381482	3870	377612	0.982456	0.99527	Hypotension NOS	circulatory system
573.7	sex/age/pc1-10	0.000375542	0.0171057	1.00038	408034	3562	404472	0.982484	0.99527	Abnormal results of function study of liver	digestive
389.1	sex/age/pc1-10	0.000729399	0.0459563	1.00073	413945	493	413452	0.987337	0.997688	Sensorineural hearing loss	sense organs
535	sex/age/pc1-10	7.47e-05	0.0063606	1.00007	387882	27791	360091	0.99063	0.997688	Gastritis and duodenitis	digestive
608	sex/age/pc1-10	-0.000365092	0.0209882	0.999635	162606	2397	160209	0.986121	0.997688	Other disorders of male genital organs	genitourinary
625.1	sex/age/pc1-10	0.00040744	0.0330557	1.00041	222623	958	221665	0.990166	0.997688	Dyspareunia	genitourinary
687	sex/age/pc1-10	0.000428735	0.0288406	1.00043	416268	1246	415022	0.988139	0.997688	Symptoms affecting skin	dermatologic
742	sex/age/pc1-10	0.000299998	0.0259814	1.0003	418901	1535	417366	0.990787	0.997688	Derangement of joint	non-traumatic	musculoskeletal
303.3	sex/age/pc1-10	0.000441353	0.0587238	1.00044	385565	300	385265	0.994003	0.998868	Psychogenic disorder	mental disorders
646	sex/age/pc1-10	0.000325959	0.03924	1.00033	232967	669	232298	0.993372	0.998868	Other complications of pregnancy NEC	pregnancy complications
304	sex/age/pc1-10	-0.000284085	0.0657859	0.999716	385505	240	385265	0.996554	0.999054	Adjustment reaction	mental disorders
362.31	sex/age/pc1-10	-8.01e-05	0.0330641	0.99992	403885	953	402932	0.998067	0.999054	Separation of retinal layers	sense organs
389.2	sex/age/pc1-10	0.000135276	0.0528758	1.00014	413827	375	413452	0.997959	0.999054	Conductive hearing loss	sense organs
750.13	sex/age/pc1-10	5.41e-05	0.0700569	1.00005	422906	212	422694	0.999384	0.999384	Congenital anomalies of mouth/tongue	congenital anomalies

## Sheet: S2
Supplementary Table S2: SNP-based phenome-wide association study results.
Phenotype	ICD-code	Gene	SNP	Beta	SE	OR	p	N total	N cases	N controls	HWE_p	allele_freq
Vitamin deficiency	261	TCN2	rs1131603_C	-0.297876	0.105761	0.742393	0.00485497	364029	1362	362667	0.665074	0.045642
Vitamin B-complex deficiencies	261.2	TCN2	rs1131603_C	-0.647883	0.17131	0.523152	0.000155614	363392	725	362667	0.639704	0.0456422
Other deficiency anemia	281	TCN2	rs1131603_C	-0.317114	0.127372	0.728248	0.0127864	337020	959	336061	0.475462	0.0456753
Megaloblastic anemia	281.1	TCN2	rs1131603_C	-0.337885	0.132596	0.713278	0.0108275	336963	902	336061	0.472671	0.0456756
Pernicious anemia	281.11	TCN2	rs1131603_C	-0.46373	0.171711	0.628933	0.00692038	336666	605	336061	0.460431	0.0456803
Vitamin deficiency	261	MUT	rs1141321_C	-0.0446493	0.0394976	0.956333	0.258294	364029	1362	362667	0.477516	0.625096
Vitamin B-complex deficiencies	261.2	MUT	rs1141321_C	-0.114067	0.0536697	0.892198	0.0335572	363392	725	362667	0.478802	0.625078
Other deficiency anemia	281	MUT	rs1141321_C	-0.0116844	0.0472188	0.988384	0.804558	337020	959	336061	0.417671	0.625153
Megaloblastic anemia	281.1	MUT	rs1141321_C	-0.0163798	0.0486537	0.983754	0.736373	336963	902	336061	0.425945	0.62515
Pernicious anemia	281.11	MUT	rs1141321_C	-0.012421	0.0593947	0.987656	0.834349	336666	605	336061	0.446068	0.625155
Vitamin deficiency	261	CUBN	rs1801222_G	-0.0815911	0.0394392	0.921649	0.0385668	364029	1362	362667	0.955103	0.629576
Vitamin B-complex deficiencies	261.2	CUBN	rs1801222_G	-0.13056	0.0536402	0.877604	0.0149333	363392	725	362667	0.956913	0.629579
Other deficiency anemia	281	CUBN	rs1801222_G	-0.135581	0.0466435	0.873208	0.00365192	337020	959	336061	0.960308	0.629305
Megaloblastic anemia	281.1	CUBN	rs1801222_G	-0.158313	0.04799	0.853582	0.000970699	336963	902	336061	0.957025	0.629296
Pernicious anemia	281.11	CUBN	rs1801222_G	-0.180223	0.0584175	0.835084	0.00203496	336666	605	336061	0.954236	0.629318
Vitamin deficiency	261	MMAA	rs2270655_G	-0.00434596	0.0870485	0.995663	0.960182	364029	1362	362667	0.998834	0.948966
Vitamin B-complex deficiencies	261.2	MMAA	rs2270655_G	-0.217734	0.108157	0.804339	0.0440999	363392	725	362667	0.998946	0.948942
Other deficiency anemia	281	MMAA	rs2270655_G	-0.213623	0.09429	0.807653	0.0234765	337020	959	336061	0.980572	0.948951
Megaloblastic anemia	281.1	MMAA	rs2270655_G	-0.242136	0.0959769	0.78495	0.0116407	336963	902	336061	0.980679	0.948948
Pernicious anemia	281.11	MMAA	rs2270655_G	-0.245928	0.116985	0.781979	0.0355351	336666	605	336061	0.977127	0.94896
Vitamin deficiency	261	CD320	rs2336573_T	-0.111074	0.109174	0.894873	0.308963	364029	1362	362667	0.669802	0.0351236
Vitamin B-complex deficiencies	261.2	CD320	rs2336573_T	-0.0928035	0.148394	0.911373	0.531717	363392	725	362667	0.660802	0.0351301
Other deficiency anemia	281	CD320	rs2336573_T	-0.269188	0.140756	0.763999	0.0558188	337020	959	336061	0.7682	0.0350291
Megaloblastic anemia	281.1	CD320	rs2336573_T	-0.245577	0.143574	0.782253	0.0871814	336963	902	336061	0.768204	0.035032
Pernicious anemia	281.11	CD320	rs2336573_T	-0.225182	0.17408	0.798371	0.195818	336666	605	336061	0.772194	0.0350392
Vitamin deficiency	261	ABCD4	rs3742801_T	-0.0599732	0.0403771	0.94179	0.137457	364029	1362	362667	0.652284	0.359791
Vitamin B-complex deficiencies	261.2	ABCD4	rs3742801_T	-0.131526	0.055984	0.876757	0.0188064	363392	725	362667	0.653462	0.359781
Other deficiency anemia	281	ABCD4	rs3742801_T	-0.063337	0.0481861	0.938627	0.188703	337020	959	336061	0.41717	0.359677
Megaloblastic anemia	281.1	ABCD4	rs3742801_T	-0.0753545	0.0497748	0.927415	0.130049	336963	902	336061	0.404058	0.359673
Pernicious anemia	281.11	ABCD4	rs3742801_T	-0.0923491	0.0609301	0.911787	0.129607	336666	605	336061	0.42679	0.359681
Vitamin deficiency	261	TCN1	rs34324219_C	-0.214998	0.056885	0.806543	0.000157124	364029	1362	362667	0.529748	0.891772
Vitamin B-complex deficiencies	261.2	TCN1	rs34324219_C	-0.403128	0.0730202	0.668227	3.37516e-08	363392	725	362667	0.531699	0.891768
Other deficiency anemia	281	TCN1	rs34324219_C	-0.175891	0.0689508	0.83871	0.0107428	337020	959	336061	0.642585	0.89187
Megaloblastic anemia	281.1	TCN1	rs34324219_C	-0.177484	0.0710443	0.837374	0.0124819	336963	902	336061	0.650487	0.891872
Pernicious anemia	281.11	TCN1	rs34324219_C	-0.257584	0.0841937	0.772917	0.00221769	336666	605	336061	0.645593	0.891872
Vitamin deficiency	261	CLYBL	rs41281112_C	-0.20019	0.108562	0.818575	0.0651805	364029	1362	362667	0.653534	0.973565
Vitamin B-complex deficiencies	261.2	CLYBL	rs41281112_C	-0.439988	0.132965	0.644044	0.000936116	363392	725	362667	0.664344	0.973559
Other deficiency anemia	281	CLYBL	rs41281112_C	-0.187362	0.130137	0.829143	0.149943	337020	959	336061	0.795409	0.973482
Megaloblastic anemia	281.1	CLYBL	rs41281112_C	-0.250848	0.130257	0.77814	0.0541295	336963	902	336061	0.794416	0.973478
Pernicious anemia	281.11	CLYBL	rs41281112_C	-0.230752	0.160701	0.793937	0.151029	336666	605	336061	0.778742	0.973486

## Sheet: S3
Supplementary Table S3: Pleiotropy MR analysis results for discovery and replication cohorts.
		UKBB			EstBB + FinnGen + UKBB
Outcome	Exposure	Egger Intercept	SE	Pval	Egger Intercept	SE	Pval
Vitamin deficiency	B12	0.000552022	0.0378536	0.988838	-	-	-
Vitamin B-complex deficiencies	B12	-0.0460687	0.076409	0.568634	-	-	-
Other deficiency anemia	B12	-0.00221843	0.0455244	0.962716	-	-	-
Megaloblastic anemia	B12	-0.0193207	0.047037	0.695519	-	-	-
Pernicious anemia	B12	-0.0122385	0.0571215	0.837445	-0.0501498	0.0344697	0.205456

## Sheet: S4
Supplementary Table S4: Heterogeneity MR analysis results for discovery and replication cohorts.
			UKBB			EstBB + FinnGen + UKBB
Outcome	Exposure	MR Method	Q	Q_df	Q_pval	Q	Q_df	Q_pval
Vitamin deficiency	B12	MR Egger	4.5342	6	0.604781	-	-	-
Vitamin deficiency	B12	Inverse variance weighted	4.53441	7	0.716569	-	-	-
Vitamin B-complex deficiencies	B12	MR Egger	13.1926	6	0.040077	-	-	-
Vitamin B-complex deficiencies	B12	Inverse variance weighted	13.9919	7	0.0513254	-	-	-
Other deficiency anemia	B12	MR Egger	4.4806	6	0.611928	-	-	-
Other deficiency anemia	B12	Inverse variance weighted	4.48298	7	0.722766	-	-	-
Megaloblastic anemia	B12	MR Egger	6.03856	6	0.418884	-	-	-
Megaloblastic anemia	B12	Inverse variance weighted	6.20837	7	0.515641	-	-	-
Pernicious anemia	B12	MR Egger	5.36997	6	0.49731	6.11562	5	0.29513
Pernicious anemia	B12	Inverse variance weighted	5.41588	7	0.609349	8.70463	6	0.190883

## Sheet: S5
Supplementary Table S5: Association summary statistics for genetic variants associated with pernicious anaemia from Laisk et al., 2021 [25] meta-GWAS.
Trait	CHR	Position	RSID	Locus	EA	NEA	EAF	BETA	SE	p-value
Vitamin B12 levels in general population	19	8367709	rs2336573	CD320	T	C	0.03	-0.237283	0.092672	0.010472
	22	31018975	rs1131603	TCN2	C	T	0.058	-0.25	0.06	5.45e-05
	14	74759006	rs3742801	ABCD4	T	C	0.35	-0.097	0.032	0.003
	4	146576418	rs2270655	MMAA	C	G	0.054	0.228	0.067	0.00073
	NA	NA	rs12272669	MMACHC	NA	NA	NA	NA	NA	NA
	11	59623378	rs34324219	TCN1	A	C	0.112	0.134	0.049	0.0065
	7	86773722	rs7788053	FUT6	A	G	0.00026	-1.09	1.27	0.39
	19	49206985	rs602662	FUT2	A	G	0.48	-0.01	0.03	0.55
	10	17156151	rs1801222	CUBN	G	A	0.65	-0.13	0.03	0.000118
	6	49412433	rs1141321	MUT	T	C	0.38	0.07	0.03	0.026
	13	100518634	rs41281112	CLYBL	T	C	0.027	0.317	0.09	0.000568
CHR: chromosome; EA: effect allele; EAF: effect allele frequency; NEA: non effect allele

## Sheet: S6
Supplementary Table S6: Phecodes with less than 200 cases excluded from PheWAS analysis.
Phecode	Description	Group
008	Intestinal infection	infectious diseases
008.5	Bacterial enteritis	infectious diseases
008.51	Intestinal e.coli	infectious diseases
008.52	Intestinal infection due to C. difficile	infectious diseases
008.6	Viral Enteritis	infectious diseases
008.7	Intestinal infection due to protozoa	infectious diseases
010	Tuberculosis	infectious diseases
031	Diseases due to other mycobacteria	infectious diseases
031.1	Leprosy	infectious diseases
038	Septicemia	infectious diseases
038.1	Gram negative septicemia	infectious diseases
038.2	Gram positive septicemia	infectious diseases
038.3	Bacteremia	infectious diseases
041	Bacterial infection NOS	infectious diseases
041.1	Staphylococcus infections	infectious diseases
041.11	Methicillin sensitive Staphylococcus aureus	infectious diseases
041.12	Methicillin resistant Staphylococcus aureus	infectious diseases
041.2	Streptococcus infection	infectious diseases
041.21	Rheumatic fever / chorea	infectious diseases
041.4	E. coli	infectious diseases
041.8	H. pylori	infectious diseases
041.9	Infection with drug-resistant microorganisms	infectious diseases
053	Herpes zoster	infectious diseases
053.1	Herpes zoster with nervous system complications	infectious diseases
054	Herpes simplex	infectious diseases
070	Viral hepatitis	infectious diseases
070.1	Viral hepatitis A	infectious diseases
070.2	Viral hepatitis B	infectious diseases
070.3	Viral hepatitis C	infectious diseases
070.4	Chronic hepatitis	infectious diseases
070.9	Hepatitis NOS	infectious diseases
071	Human immunodeficiency virus [HIV] disease	infectious diseases
071.1	HIV infection	symptomatic
078	Viral warts & HPV	infectious diseases
079	Viral infection	infectious diseases
079.1	Varicella infection	infectious diseases
079.2	Infectious mononucleosis	infectious diseases
079.9	Viremia	NOS
080	Postoperative infection	infectious diseases
081	Infection/inflammation of internal prosthetic device; implant; and graft	infectious diseases
081.1	Graft-versus-host disease	infectious diseases
081.11	Acute graft-versus-host disease	infectious diseases
081.12	Chronic graft-versus-host disease	infectious diseases
090	Sexually transmitted infections (not HIV or hepatitis)	infectious diseases
090.2	Gonococcal infections	infectious diseases
090.3	Venereal diseases due to Chlamydia trachomatis	infectious diseases
110.11	Dermatophytosis of nail	infectious diseases
110.12	Althete's foot	infectious diseases
110.13	Dermatophytosis of the body	infectious diseases
110.2	Dermatomycoses	infectious diseases
112.3	Candidiasis of skin and nails	infectious diseases
117.1	Histoplasmosis	infectious diseases
117.2	Coccidioidomycosis	infectious diseases
117.3	Blastomycotic infection	infectious diseases
117.4	Aspergillosis	infectious diseases
130	Spirochetal infection	infectious diseases
130.1	Lyme disease	infectious diseases
131	Protozoan infection	infectious diseases
132	Infestation (lice	mites)
132.1	Pediculosis and phthirus infestation	infectious diseases
133	Arthropod-borne diseases	infectious diseases
134	Helminthiases	infectious diseases
134.1	Intestinal helminthiases	infectious diseases
136	Other infectious and parasitic diseases	infectious diseases
145.1	Cancer of lip	neoplasms
145.3	Cancer of major salivary glands	neoplasms
145.4	Cancer of the gums	neoplasms
145.5	Cancer of the mouth floor	neoplasms
149.2	Cancer of nasopharynx	neoplasms
149.3	Cancer of hypopharynx	neoplasms
149.5	Hx of malignant neoplasm of oral cavity and pharynx	neoplasms
149.9	Cancer of of nasal cavities	neoplasms
164	Cancer of intrathoracic organs	neoplasms
170.1	Bone cancer	neoplasms
172.21	Basal cell carcinoma	neoplasms
172.22	Squamous cell carcinoma	neoplasms
173	Neoplasm of uncertain behavior of skin	neoplasms
174.2	Breast cancer [male]	neoplasms
174.3	Neoplasm of uncertain behavior of breast	neoplasms
187.8	Neoplasm of uncertain behavior of male genital organs	neoplasms
189.12	Malignant neoplasm of renal pelvis	neoplasms
189.4	Malignant neoplasm of other urinary organs	neoplasms
190	Cancer of eye	neoplasms
194	Cancer of other endocrine glands	neoplasms
195.3	Malignant neoplasm of head	face
198.5	Secondary malignancy of brain/spine	neoplasms
199.4	Neurofibromatosis	neoplasms
202.22	Reticulosarcoma	neoplasms
202.23	Lymphosarcoma	neoplasms
204.11	Lymphoid leukemia	acute
204.22	Myeloid leukemia	chronic
204.3	Monocytic leukemia	neoplasms
216.1	Screening for malignant neoplasms of the skin	neoplasms
221	Benign neoplasm of other female genital organs	neoplasms
222	Benign neoplasm of male genital organs	neoplasms
223	Benign neoplasm of kidney and other urinary organs	neoplasms
224	Benign neoplasm of eye	neoplasms
224.1	Benign neoplasm of eye	uveal
225.2	Benign neoplasm of spinal cord	meninges
228.1	Hemangioma of skin and subcutaneous tissue	neoplasms
229.1	Benign neoplasm of lymph nodes	neoplasms
230	Kaposi's sarcoma	neoplasms
240	Simple and unspecified goiter	endocrine/metabolic
242.2	Toxic multinodular goiter	endocrine/metabolic
242.3	Exophthalmos	endocrine/metabolic
242.31	Thyrotoxic exophthalmos	endocrine/metabolic
244.2	Acquired hypothyroidism	endocrine/metabolic
244.3	Iodine hypothyroidism	endocrine/metabolic
244.5	Congenital hypothyroidism	endocrine/metabolic
245.1	Thyroiditis	acute and subacute
245.21	Chronic lymphocytic thyroiditis	endocrine/metabolic
246.2	Thyroid cyst	endocrine/metabolic
246.7	Abnormal results of function study of thyroid	endocrine/metabolic
249	Secondary diabetes mellitus	endocrine/metabolic
250.12	Type 1 diabetes with renal manifestations	endocrine/metabolic
250.13	Type 1 diabetes with ophthalmic manifestations	endocrine/metabolic
250.14	Type 1 diabetes with neurological manifestations	endocrine/metabolic
250.15	Diabetes type 1 with peripheral circulatory disorders	endocrine/metabolic
250.21	Type 2 diabetes with ketoacidosis	endocrine/metabolic
250.22	Type 2 diabetes with renal manifestations	endocrine/metabolic
250.24	Type 2 diabetes with neurological manifestations	endocrine/metabolic
250.25	Diabetes type 2 with peripheral circulatory disorders	endocrine/metabolic
250.3	Insulin pump user	endocrine/metabolic
250.41	Impaired fasting glucose	endocrine/metabolic
250.5	Glycosuria or Acetonuria	endocrine/metabolic
250.6	Polyneuropathy in diabetes	endocrine/metabolic
250.7	Diabetic retinopathy	endocrine/metabolic
251	Other disorders of pancreatic internal secretion	endocrine/metabolic
251.8	Abnormality of secretion of glucagon or gastrin	endocrine/metabolic
252.2	Hypoparathyroidism	endocrine/metabolic
253.11	Acromegaly and gigantism	endocrine/metabolic
253.3	Diabetes insipidus	endocrine/metabolic
253.4	Anterior pituitary disorders	endocrine/metabolic
253.5	Pituitary dwarfism	endocrine/metabolic
253.7	Other disorders of neurohypophysis	endocrine/metabolic
254	Diseases of thymus gland	endocrine/metabolic
255.11	Cushing's syndrome	endocrine/metabolic
255.12	Hyperaldosteronism	endocrine/metabolic
255.13	Medulloadrenal hyperfunction	endocrine/metabolic
255.22	Mineralocorticoid deficiency	endocrine/metabolic
255.3	Adrenogenital disorders	endocrine/metabolic
256.1	Hyperestrogenism	endocrine/metabolic
257	Testicular dysfunction	endocrine/metabolic
257.1	Testicular hypofunction	endocrine/metabolic
258	Iatrogenic endocrine disorders	endocrine/metabolic
258.1	Postablative ovarian failure	endocrine/metabolic
259	Other endocrine disorders	endocrine/metabolic
259.1	Nonspecific abnormal results of other endocrine function study	endocrine/metabolic
259.2	Carcinoid syndrome	endocrine/metabolic
259.3	Delay in sexual development and puberty NEC	endocrine/metabolic
259.4	Precocious sexual development and puberty NEC	endocrine/metabolic
259.8	Polyglandular activity in multiple endocrine adenomatosis	endocrine/metabolic
260.1	Cachexia	endocrine/metabolic
260.2	severe protein-calorie malnutrition	endocrine/metabolic
260.21	Kwashiorkor	endocrine/metabolic
260.22	Nutritional marasmus	endocrine/metabolic
260.3	Adult failure to thrive	endocrine/metabolic
260.7	Polyphagia	endocrine/metabolic
261.1	Vitamin A deficiency	endocrine/metabolic
261.3	Vitamin C deficiencies	endocrine/metabolic
261.41	Rickets or osteomalacia	endocrine/metabolic
263	Other nutritional deficiency	endocrine/metabolic
264	Lack of normal physiological development	endocrine/metabolic
264.1	Short stature	endocrine/metabolic
264.2	Failure to thrive (childhood)	endocrine/metabolic
264.3	Delayed milestones	endocrine/metabolic
264.9	Lack of normal physiological development	unspecified
270.1	Disturbances of amino-acid transport	endocrine/metabolic
270.11	Disturbances of sulphur-bearing amino-acid metabolism	endocrine/metabolic
270.12	Phenylketonuria [PKU]	endocrine/metabolic
270.2	Disorders of amino-acid metabolism	endocrine/metabolic
270.21	Disorders of urea cycle metabolism	endocrine/metabolic
270.31	Polyclonal hypergammaglobulinemia	endocrine/metabolic
270.34	Alpha-1-antitrypsin deficiency	endocrine/metabolic
270.35	Macroglobulinemia	endocrine/metabolic
270.38	Other specified disorders of plasma protein metabolism	endocrine/metabolic
271	Disorders of carbohydrate transport and metabolism	endocrine/metabolic
271.3	Intestinal disaccharidase deficiencies and disaccharide malabsorption	endocrine/metabolic
271.9	Other disorders of carbohydrate transport and metabolism	endocrine/metabolic
272.12	Hyperglyceridemia	endocrine/metabolic
272.13	Mixed hyperlipidemia	endocrine/metabolic
272.14	Hyperchylomicronemia	endocrine/metabolic
274.11	Gouty arthropathy	endocrine/metabolic
275.11	Hereditary hemochromatosis	hematopoietic
275.2	Disorders of copper metabolism	endocrine/metabolic
275.51	Hypocalcemia	endocrine/metabolic
275.53	Disorders of phosphorus metabolism	endocrine/metabolic
275.6	Hypercalcemia	endocrine/metabolic
276.42	Alkalosis	endocrine/metabolic
276.8	Polydipsia	endocrine/metabolic
277.1	Disorders of porphyrin metabolism	endocrine/metabolic
277.2	Other disorders of purine and pyrimidine metabolism	endocrine/metabolic
277.5	Other disorders of lipoid metabolism	endocrine/metabolic
277.51	Lipoprotein disorders	endocrine/metabolic
277.6	Other deficiencies of circulating enzymes	endocrine/metabolic
277.7	Dysmetabolic syndrome X	endocrine/metabolic
277.8	Carnitine deficiencies	endocrine/metabolic
278.11	Morbid obesity	endocrine/metabolic
278.3	Localized adiposity	endocrine/metabolic
278.4	Abnormal weight gain	endocrine/metabolic
279.11	Deficiency of humoral immunity	endocrine/metabolic
279.2	Autoimmune disease NEC	endocrine/metabolic
279.8	Other specified disorders involving the immune mechanism	endocrine/metabolic
281.12	Other vitamin B12 deficiency anemia	hematopoietic
281.9	Deficiency anemias	hematopoietic
282.9	Other hereditary hemolytic anemias	hematopoietic
283	Acquired hemolytic anemias	hematopoietic
283.1	Autoimmune hemolytic anemias	hematopoietic
283.2	Non-autoimmune hemolytic anemias	hematopoietic
283.21	Hemolytic-uremic syndrome	hematopoietic
284.1	Pancytopenia	hematopoietic
284.2	Constitutional aplastic anemia	hematopoietic
285.21	Anemia in chronic kidney disease	hematopoietic
285.3	Sideroblastic anemia	hematopoietic
285.8	Hemoglobinuria	hematopoietic
286.11	Von willebrand's disease	hematopoietic
286.13	Congenital factor VIII disorder	hematopoietic
286.2	Encounter for long-term (current) use of anticoagulants	hematopoietic
286.3	Coagulation defects complicating pregnancy or postpartum	hematopoietic
286.4	Acquired coagulation factor deficiency	hematopoietic
286.5	Hemorrhagic disorder due to intrinsic circulating anticoagulants	hematopoietic
286.6	Defibrination syndrome	hematopoietic
286.8	Hypercoagulable state	hematopoietic
286.81	Primary hypercoagulable state	hematopoietic
286.9	Abnormal coagulation profile	hematopoietic
287.1	Spontaneous ecchymoses	hematopoietic
287.2	Allergic purpura	hematopoietic
287.32	Secondary thrombocytopenia	hematopoietic
287.4	Qualitative platelet defects	hematopoietic
288.2	Elevated white blood cell count	hematopoietic
288.3	Eosinophilia	hematopoietic
289.1	Myelofibrosis	hematopoietic
289.9	Abnormality of red blood cells	hematopoietic
290.12	Dementia with cerebral degenerations	mental disorders
290.16	Vascular dementia	mental disorders
290.2	Delirium due to conditions classified elsewhere	mental disorders
290.3	Other persistent mental disorders due to conditions classified elsewhere	mental disorders
291.1	Transient mental disorders due to conditions classified elsewhere	mental disorders
291.4	Specific nonpsychotic mental disorders due to brain damage	mental disorders
292.11	Aphasia	mental disorders
292.12	Symbolic dysfunction	mental disorders
292.2	Mild cognitive impairment	mental disorders
292.5	Transient alteration of awareness	mental disorders
295.2	Paranoid disorders	mental disorders
295.3	Psychosis	mental disorders
297.1	Suicidal ideation	mental disorders
297.2	Suicide or self-inflicted injury	mental disorders
300.11	Generalized anxiety disorder	mental disorders
300.2	Generalized anxiety & phobic disorders	mental disorders
300.3	Obsessive-compulsive disorders	mental disorders
300.4	Dysthymic disorder	mental disorders
300.8	Acute reaction to stress	mental disorders
300.9	Posttraumatic stress disorder	mental disorders
301.1	Schizoid personality disorder	mental disorders
301.2	Antisocial/borderline personality disorder	mental disorders
302	Sexual and gender identity disorders	mental disorders
302.1	Decreased libido	mental disorders
303.1	Dissociative disorder	mental disorders
303.31	Gastrointestinal malfunction arising from mental factors	mental disorders
303.4	Somatoform disorder	mental disorders
305.2	Eating disorder	mental disorders
305.21	Anorexia nervosa	mental disorders
306.1	Mental disorders durring/after pregnancy	mental disorders
312	Conduct disorders	mental disorders
312.3	Impulse control disorder	mental disorders
313	Pervasive developmental disorders	mental disorders
313.1	Attention deficit hyperactivity disorder	mental disorders
313.2	Tics and stuttering	mental disorders
313.3	Autism	mental disorders
315.1	Learning disorder	mental disorders
315.2	Speech and language disorder	mental disorders
315.3	Mental retardation	mental disorders
316.1	Polyneuropathy due to drugs	mental disorders
323.2	Acute (transverse) myelitis	neurological
323.8	Encephalitis	non-infectious
324.1	Jakob-Creutzfeldt disease	neurological
325	Phlebitis and thrombophlebitis of intracranial venous sinuses	neurological
327.1	Hypersomnia	neurological
327.31	Central/nonobstroctive sleep apnea	neurological
327.32	Obstructive sleep apnea	neurological
327.4	Insomnia	neurological
327.41	Organic or persistent insomnia	neurological
327.5	Parasomnia	neurological
327.6	Circadian rhythm sleep disorder	neurological
327.7	Sleep related movement disorders	neurological
327.71	Restless legs syndrome	neurological
327.72	Sleep related leg cramps	neurological
333.2	Myoclonus	neurological
333.3	Tics and choreas	neurological
333.8	Other degenerative diseases of the basal ganglia	neurological
334.1	Spinocerebellar disease	neurological
334.21	Amyotrophic Lateral Sclerosis	neurological
337.1	Peripheral autonomic neuropathy	neurological
343	Infantile cerebral palsy	neurological
345.12	Partial epilepsy	neurological
345.3	Convulsions	neurological
346	Abnormal findings on study of brain and/or nervous system	neurological
346.1	Nonspecific abnormal findings on radiological and other examination of skull and head	neurological
346.2	Nonspecific abnormal results of function study of brain and central nervous system	neurological
346.3	Nonspecific abnormal findings in cerebrospinal fluid	neurological
347	Cataplexy and narcolepsy	neurological
348.4	Cerebral cysts	neurological
348.8	Encephalopathy	not elsewhere classified
350.2	Abnormality of gait	neurological
350.5	Abnormal reflex	neurological
350.6	Disturbances of sensation of smell and taste	neurological
353.1	Nerve plexus lesions	neurological
353.2	Nerve root lesions	neurological
355.1	Chronic pain syndrome	neurological
356	Hereditary and idiopathic peripheral neuropathy	neurological
359.1	Muscular dystrophies	neurological
359.2	Myopathy	neurological
360.3	Hypotony of eye	sense organs
361.1	Retinal detachment with retinal defect	sense organs
361.2	Retinoschisis and retinal cysts	sense organs
362.1	Retinopathy of prematurity	sense organs
362.21	Macular degeneration	dry
362.22	Macular degeneration	wet
362.23	Cystoid macular degeneration of retina	sense organs
362.26	Macular puckering of retina	sense organs
362.27	Drusen (degenerative) of retina	sense organs
362.4	Retinal vascular changes and abnomalities	sense organs
362.5	Toxic maculopathy of retina	sense organs
362.6	Peripheral retinal degenerations	sense organs
362.7	Hereditary retinal dystrophies	sense organs
362.8	Retinal hemorrhage/ischemia	sense organs
362.9	Retinal edema	sense organs
363	Chorioretinal inflammations	scars
363.3	Chorioretinal scars	sense organs
363.4	Choroidal degenerations	sense organs
364.1	Corneal opacity	sense organs
364.2	Corneal edema	sense organs
364.41	Keratoconus	sense organs
364.51	Fuchs' dystrophy	sense organs
364.9	Cornea replaced by transplant	sense organs
365.11	Primary open angle glaucoma	sense organs
365.5	Pseudoexfoliation glaucoma	sense organs
366.1	Nonsenile Cataract	sense organs
366.3	Traumatic cataract	sense organs
368.3	Anisometropia	sense organs
368.5	Color vision deficiencies	sense organs
368.7	Disorders of accommodation	sense organs
369.2	Eye infection	viral
370.1	Corneal ulcer	sense organs
370.2	Superficial keratitis	sense organs
370.3	Keratoconjunctivitis	sense organs
370.31	Keratoconjunctivitis sicca	sense organs
371.2	Conjunctivitis	noninfectious
371.21	Allergic conjunctivitis	sense organs
371.33	Noninfectious dermatoses of eyelid	sense organs
371.9	Chronic inflammatory disorders of orbit	sense organs
374.2	Lagophthalmos	sense organs
374.6	Dermatochalasis	sense organs
375.1	Dry eyes	sense organs
376	Disorders of the orbit	sense organs
377.1	Optic atrophy	sense organs
377.3	Optic neuritis/neuropathy	sense organs
379.1	Scleritis and episcleritis	sense organs
379.4	Anomalies of pupillary function	sense organs
379.51	Pigmentary iris degeneration	sense organs
379.9	Pain	swelling or discharge of eye
381.2	Eustachian tube disorders	sense organs
381.3	Mastoiditis & related conditions	sense organs
384.1	Myringitis	sense organs
385.5	Tympanosclerosis and middle ear disease related to otitis media	sense organs
386.21	Central origin vertigo	sense organs
388	Other disorders of ear	sense organs
389.3	Degenerative and vascular disorders of ear	sense organs
389.5	Disorders of acoustic nerve	sense organs
394.3	Aortic valve disease	circulatory system
394.4	Acute rheumatic heart disease	circulatory system
395.3	Nonrheumatic tricuspid valve disorders	circulatory system
395.4	Nonrheumatic pulmonary valve disorders	circulatory system
401.21	Hypertensive heart disease	circulatory system
401.3	Other hypertensive complications	circulatory system
411.41	Aneurysm and dissection of heart	circulatory system
414.2	ASCVD	circulatory system
415.1	Acute pulmonary heart disease	circulatory system
415.11	Pulmonary embolism and infarction	acute
420.1	Myocarditis	circulatory system
420.21	Acute pericarditis	circulatory system
420.22	Chronic pericarditis	circulatory system
425.11	Hypertrophic obstructive cardiomyopathy	circulatory system
425.2	Secondary/extrinsic cardiomyopathies	circulatory system
425.8	Other cardiomyopathy	circulatory system
426.22	Mobitz II AV block	circulatory system
426.25	Other heart block	circulatory system
426.31	Right bundle branch block	circulatory system
426.7	Abnormal electrocardiogram [ECG] [EKG]	circulatory system
426.8	Other cardiac conduction disorders	circulatory system
426.92	Cardiac defibrillator in situ	circulatory system
427.61	Supraventricular premature beats	circulatory system
428.3	Heart failure with reduced EF [Systolic or combined heart failure]	circulatory system
428.4	Heart failure with preserved EF [Diastolic heart failure]	circulatory system
429.1	Heart transplant/surgery	circulatory system
429.3	Symptoms involving cardiovascular system	circulatory system
429.9	Cardiac complications	not elsewhere classified
430.3	Subdural hemorrhage	circulatory system
433.11	Occlusion of cerebral arteries	with cerebral infarction
433.32	Moyamoya disease	circulatory system
433.6	Acute	but ill-defined cerebrovascular disease
433.8	Late effects of cerebrovascular disease	circulatory system
440.1	Atherosclerosis of renal artery	circulatory system
440.21	Atherosclerosis of native arteries of the extremities with ulceration or gangrene	circulatory system
440.22	Atherosclerosis of native arteries of the extremities with intermittent claudication	circulatory system
440.9	Atherosclerosis of aorta	circulatory system
441.2	Chronic vascular insufficiency of intestine	circulatory system
442.2	Aneurysm of iliac artery	circulatory system
442.3	Aneurysm of artery of lower extremity	circulatory system
442.4	Arterial dissection	circulatory system
443.7	Peripheral angiopathy in diseases classified elsewhere	circulatory system
443.8	Other specified peripheral vascular diseases	circulatory system
444.2	Embolism and thrombosis of abdominal aorta	circulatory system
444.5	Atheroembolism	circulatory system
446.1	Thromboangiitis obliterans	circulatory system
446.2	Acute febrile mucocutaneous lymph node syndrome (Kawasaki disease)	circulatory system
446.3	Hypersensitivity angiitis	circulatory system
446.6	Polyarteritis nodosa	circulatory system
446.7	Takayasu's disease	circulatory system
446.8	Thrombotic microangiopathy	circulatory system
447.7	Aortic ectasia	circulatory system
448	Disease of capillaries	circulatory system
452.1	Iatrogenic pulmonary embolism and infarction	circulatory system
452.2	Deep vein thrombosis [DVT]	circulatory system
452.8	Postphlebitic syndrome	circulatory system
453	Chronic venous hypertension	circulatory system
457	Encounter for long-term (current) use of anticoagulants	antithrombotics
457.2	Encounter for long-term (current) use of antiplatelets/antithrombotics	circulatory system
457.3	Encounter for long-term (current) use of aspirin	circulatory system
459.1	Hemorrhage NOS	circulatory system
459.7	Blood vessel replaced	circulatory system
464	Acute sinusitis	respiratory
465.4	Acute laryngitis and tracheitis	respiratory
473.1	Chronic laryngitis	respiratory
475.9	Postnasal drip	respiratory
480.12	Pseudomonal pneumonia	respiratory
480.13	MRSA pneumonia	respiratory
480.2	Viral pneumonia	respiratory
480.3	Pneumonia due to fungus (mycoses)	respiratory
495	Asthma	respiratory
495.1	Chronic obstructive asthma	respiratory
495.11	Chronic obstructive asthma with exacerbation	respiratory
495.2	Asthma with exacerbation	respiratory
498	Acute bronchospasm	respiratory
499	Cystic fibrosis	respiratory
500.1	Extrinsic allergic alveolitis	respiratory
503	Pulmonary congestion and hypostasis	respiratory
504.1	Idiopathic fibrosing alveolitis	respiratory
505	Other pulmonary inflamation or edema	respiratory
509.3	Pulmonary insufficiency or respiratory failure following trauma and surgery	respiratory
509.5	Respiratory arrest	respiratory
510.2	Lung transplant	respiratory
512.3	Abnormal chest sounds	respiratory
512.9	Other dyspnea	respiratory
513.3	Hypoventilation	respiratory
513.31	Apnea	respiratory
513.32	Orthopnea	respiratory
513.8	Disorders of diaphragm	respiratory
514.1	Abnormal results of function study of pulmonary system	respiratory
514.2	Solitary pulmonary nodule	respiratory
519.1	Tracheostomy complications	respiratory
519.2	Respiratory complications	respiratory
520.1	Hereditary disturbances in tooth structure	digestive
521.2	Dental abrasion	erosion and attrition
521.4	Tooth complications likely association with other diseases	digestive
522.1	Pulpitis and necrosis of tooth pulp	digestive
523.1	Gingivitis	digestive
523.31	Acute periodontitis	digestive
524	Dentofacial anomalies	including malocclusion
524.3	Anomalies of tooth position/malocclusion	digestive
525.1	Loss of teeth or edentulism	digestive
525.2	Atrophy of edentulous alveolar ridge	digestive
526	Diseases of the jaws	digestive
526.1	Cysts of the jaws	digestive
526.3	Anomalies of jaw size/symmetry	digestive
526.4	Temporomandibular joint disorders	digestive
526.41	Temporomandibular joint disorder	unspecified
526.42	Arthralgia/ankylosis of temporomandibular joint	digestive
526.5	Inflammatory conditions of jaw	digestive
526.8	Exostosis of jaw	digestive
526.9	Jaw disease NOS	digestive
527.1	Hypertrophy of salivary gland	digestive
527.7	Disturbance of salivary secretion	digestive
527.8	Other specified diseases of the salivary glands	digestive
528.12	Oral aphthae	digestive
528.3	Cellulitis and abscess of oral soft tissues	digestive
528.4	Cysts of oral soft tissues	digestive
528.41	Cyst of the salivary gland	digestive
528.6	Leukoplakia of oral mucosa	digestive
529.6	Glossodynia	digestive
530.15	Eosinophilic esophagitis	digestive
530.6	Diverticulum of esophagus	acquired
531.5	Gastrojejunal ulcer	digestive
532	Dysphagia	digestive
535.9	Gastritis and duodenitis	NOS
536.3	Gastroparesis	digestive
536.7	Complications of gastrostomy	colostomy and enterostomy
537.1	Lesions of stomach and duodenum	digestive
539	Bariatric surgery	digestive
556.11	Angiodysplasia of intestine (without mention of hemorrhage)	digestive
562	Diverticulosis and diverticulitis	digestive
562.1	Diverticulosis	digestive
562.2	Diverticulitis	digestive
571.51	Cirrhosis of liver without mention of alcohol	digestive
573.1	Chronic passive congestion of liver	digestive
573.2	Liver replaced by transplant	digestive
573.4	Acute and subacute necrosis of liver	digestive
573.6	Nonspecific elevation of levels of transaminase or lactic acid dehydrogenase [LDH]	digestive
580.11	Proliferative glomerulonephritis	genitourinary
580.12	Non-proliferative glomerulonephritis	genitourinary
580.13	Acute glomerulonephritis	NOS
580.31	Nephritis and nephropathy in diseases classified elsewhere	genitourinary
580.4	Renal sclerosis	NOS
586.11	Small kidney	genitourinary
586.12	Vesicoureteral reflux	genitourinary
586.3	Vascular disorders of kidney/hypertrophy	genitourinary
588	Disorders resulting from impaired renal function	genitourinary
588.1	Renal osteodystrophy	genitourinary
588.2	Secondary hyperparathyroidism (of renal origin)	genitourinary
589	Abnormal results of function study of kidney	genitourinary
592.11	Acute cystitis	genitourinary
592.2	Urethritis and urethral syndrome	genitourinary
592.21	Urethral syndrome	genitourinary
592.3	Urethral stricture due to infecton	genitourinary
593.1	Gross hematuria	genitourinary
593.2	Microscopic hematuria	genitourinary
597.2	Urinary complications NEC	genitourinary
597.8	Urethral hypermobility/ISD	genitourinary
598	Abnormal findings on examination of urine	genitourinary
598.4	Other cells and casts in urine	genitourinary
599.1	Urinary obstruction	genitourinary
599.6	Oliguria and anuria	genitourinary
599.7	Urethral discharge	genitourinary
599.8	Other symptoms involving urinary system	genitourinary
599.9	Other abnormality of urination	genitourinary
601.3	Orchitis and epididymitis	genitourinary
602.3	Dysplasia of prostate	genitourinary
603.2	Spermatocele	genitourinary
604.1	Redundant prepuce and phimosis/BXO	genitourinary
604.2	Vascular disorders of penis	genitourinary
605	Erectile dysfunction [ED]	genitourinary
609	Male infertility and abnormal spermatozoa	genitourinary
609.1	Infertility	male
609.11	Azoospermia and oligospermia	genitourinary
609.2	Abnormal spermatozoa	genitourinary
611.1	Abnormal mammogram	genitourinary
611.11	Mammographic microcalcification	genitourinary
612.1	Galactorrhea	genitourinary
612.3	Congenital anomalies of breast	genitourinary
613.5	Mastodynia	genitourinary
613.9	Breast disorder NOS	genitourinary
614.31	Acute inflammatory pelvic disease	genitourinary
620	Dysplasia of female genital organs	genitourinary
620.1	Dysplasia of cervix	genitourinary
626.11	Absent or infrequent menstruation	genitourinary
626.15	Infertility	female
626.21	Mittelschmerz	genitourinary
626.4	Premenstrual tension syndromes	genitourinary
627.2	Symptomatic menopause	genitourinary
627.21	Symptomatic artificial menopause	genitourinary
627.22	Need for Hormone replacement therapy (postmenopausal)	genitourinary
627.5	Premature menopause and other ovarian failure	genitourinary
636.1	Threatened premature labor	pregnancy complications
636.2	Early onset of delivery	pregnancy complications
636.8	Cervical incompetence	pregnancy complications
637	Short gestation; low birth weight; and fetal growth retardation	pregnancy complications
643.1	Hyperemesis gravidarum	pregnancy complications
644	Anemia during pregnancy	pregnancy complications
647	Infectious and parasitic complications affecting pregnancy	pregnancy complications
647.1	Infections of genitourinary tract during pregnancy	pregnancy complications
647.3	Major puerperal infection	pregnancy complications
649	Other conditions or status of the mother complicating pregnancy	childbirth
649.1	Diabetes or abnormal glucose tolerance complicating pregnancy	pregnancy complications
654	Other and unspecified complications of birth; puerperium affecting management of mother	pregnancy complications
654.1	Abnormality of organs and soft tissues of pelvis complicating pregnancy	childbirth
654.2	Rhesus isoimmunization in pregnancy	pregnancy complications
655.1	Abnormality in fetal heart rate or rhythm	pregnancy complications
656	Other perinatal conditions of fetus or newborn	pregnancy complications
656.1	Isoimmunization of fetus or newborn	pregnancy complications
656.2	Respiratory conditions of fetus and newborn	pregnancy complications
656.22	Interstitial emphysema and related conditions of newborn	pregnancy complications
656.26	Transitory tachypnea or apnea of newborn	pregnancy complications
656.3	Endocrine and metabolic disturbances of fetus and newborn	pregnancy complications
656.4	Hemorrhage of fetus or newborn	pregnancy complications
656.5	Hematological disorders of newborn	pregnancy complications
656.6	Perinatal disorders of digestive system	pregnancy complications
656.7	Conditions involving the integument and temperature regulation of fetus and newborn	pregnancy complications
656.8	Perinatal jaundice	pregnancy complications
656.9	Neonatal bradycardia or tachycardia	pregnancy complications
657	Infections specific to the perinatal period	pregnancy complications
671	Venous/cerebrovascular complications embolism in pregnancy and the puerperium	pregnancy complications
674	Other complications of the puerperium NEC	pregnancy complications
676	Other disorders of the breast associated with childbirth and disorders of lactation	pregnancy complications
681.2	Cellulitis and abscess of face/neck	dermatologic
681.3	Cellulitis and abscess of arm/hand	dermatologic
681.5	Cellulitis and abscess of leg	except foot
681.6	Cellulitis and abscess of foot	toe
681.7	Cellulitis and abscess of trunk	dermatologic
686.1	Carbuncle and furuncle	dermatologic
686.2	Impetigo	dermatologic
686.3	Pilonidal cyst	dermatologic
686.5	Pyoderma	dermatologic
687.3	Changes in skin texture	dermatologic
691	Congenital anomalies of skin	dermatologic
691.1	Ichthyosis congenita	dermatologic
691.3	Congenital pigmentary anomalies of skin	dermatologic
694.1	Vitiligo	dermatologic
694.3	Vascular disorders of skin	dermatologic
695.1	Toxic erythema	dermatologic
695.2	Bullous dermatoses	dermatologic
695.21	Dermatitis herpetiformis	dermatologic
695.22	Pemphigus and pemphigoid	dermatologic
695.41	Cutaneous lupus erythematosus	dermatologic
695.81	Erythema nodosum	dermatologic
696.2	Parapsoriasis	dermatologic
696.3	Pityriasis	dermatologic
701.1	Keratoderma	acquired
701.6	Acquired acanthosis nigricans	dermatologic
702.4	Degenerative skin disorders	dermatologic
704.1	Alopecia	dermatologic
704.11	Alopecia Areata	dermatologic
704.12	Telogen effluvium	dermatologic
704.2	Hirsutism	dermatologic
704.8	Other specified diseases of hair and hair follicles	dermatologic
705	Disorders of sweat glands	dermatologic
705.1	Dyshidrosis	dermatologic
705.3	Hidradenitis	dermatologic
705.8	Hyperhidrosis	dermatologic
706.1	Acne	dermatologic
706.3	Seborrhea	dermatologic
706.8	Other specified diseases of sebaceous glands	dermatologic
707.3	Chronic ulcer of unspecified site	dermatologic
709.4	Polymyositis	dermatologic
709.5	Dermatomyositis	dermatologic
709.6	Other specified diffuse diseases of connective tissue	dermatologic
709.7	Unspecified diffuse connective tissue disease	dermatologic
710.11	Acute osteomyelitis	musculoskeletal
710.12	Chronic osteomyelitis	musculoskeletal
710.19	Unspecified osteomyelitis	musculoskeletal
710.2	Periostitis	musculoskeletal
710.3	Osteopathy resulting from poliomyelitis	musculoskeletal
711	Arthropathy associated with infections	musculoskeletal
711.1	Pyogenic arthritis	musculoskeletal
711.2	Reiter's disease	musculoskeletal
711.3	Behcet's syndrome	musculoskeletal
712	Infective connective tissue disorders	musculoskeletal
713	Arthropathy associated with other disorders classified elsewhere	musculoskeletal
713.5	Arthropathy associated with neurological disorders	musculoskeletal
714.2	Juvenile rheumatoid arthritis	musculoskeletal
715.1	Sacroiliitis NEC	musculoskeletal
715.3	Spinal enthesopathy	musculoskeletal
716.1	Unspecified polyarthropathy or polyarthritis	musculoskeletal
716.2	Unspecified monoarthritis	musculoskeletal
716.3	Kaschin-Beck disease	musculoskeletal
716.8	Palindromic rheumatism	musculoskeletal
716.9	Arthropathy NOS	musculoskeletal
721.2	Spondylosis with myelopathy	musculoskeletal
722.1	Displacement of intervertebral disc	musculoskeletal
722.3	Schmorl's nodes	musculoskeletal
722.6	Degeneration of intervertebral disc	musculoskeletal
722.7	Intervertebral disc disorder with myelopathy	musculoskeletal
722.8	Postlaminectomy syndrome	musculoskeletal
723	Other disorders of cervical region	musculoskeletal
723.1	Torticollis	musculoskeletal
724.8	Other symptoms referable to back	musculoskeletal
724.9	Other unspecified back disorders	musculoskeletal
727.2	Bursitis disorders	musculoskeletal
727.7	Contracture of tendon (sheath)	musculoskeletal
727.8	Plica syndrome	musculoskeletal
728.1	Muscular calcification and ossification	musculoskeletal
729.3	Panniculitis	musculoskeletal
729.7	Nontraumatic compartment syndrome	musculoskeletal
731	Osteitis deformans and osteopathies associated with other disorders classified elsewhere	musculoskeletal
731.1	Osteitis deformans [Paget's disease of bone]	musculoskeletal
732.1	Juvenile osteochondrosis	musculoskeletal
732.7	Osteochondritis dissecans	musculoskeletal
733.6	Costochondritis	musculoskeletal
733.8	Malunion and nonunion of fracture	musculoskeletal
733.9	Chondromalacia	musculoskeletal
735.1	Flat foot	musculoskeletal
735.22	Claw toe (acquired)	musculoskeletal
736.1	Acquired deformities of forearm	musculoskeletal
736.3	Acquired deformities of hip	musculoskeletal
736.6	Unequal leg length (acquired)	musculoskeletal
737.1	Kyphosis (acquired)	musculoskeletal
737.2	Lordosis (acquired)	musculoskeletal
740.3	Osteoarthrosis involving more than one site	but not specified as generalized
741.1	Ankylosis of joint	musculoskeletal
741.3	Difficulty in walking	musculoskeletal
741.5	Hemarthrosis	musculoskeletal
741.6	Villonodular synovitis	musculoskeletal
743.1	Osteoporosis	musculoskeletal
743.11	Osteoporosis NOS	musculoskeletal
743.12	Senile osteoporosis	musculoskeletal
743.13	Other specified osteoporosis	musculoskeletal
743.22	Pathologic fracture of femur	musculoskeletal
743.4	Stress fracture	musculoskeletal
743.9	Osteopenia or other disorder of bone and cartilage	musculoskeletal
747.13	Congenital anomalies of great vessels	congenital anomalies
747.2	Congenital anomalies of peripheral vascular system	congenital anomalies
748	Anomalies of respiratory system	congenital
749.1	Cleft palate	congenital anomalies
749.2	Congenital anomalies of skull and face bones	congenital anomalies
750.11	Esophageal atresia/tracheoesophageal fistula	congenital anomalies
750.14	Congenital anomalies of esophagus	congenital anomalies
750.15	Congenital anomalies of stomach	congenital anomalies
750.21	Congenital anomalies of intestine	congenital anomalies
750.22	Congenital anomaly of gallbladder	bile ducts
750.5	Congenital hypertrophic pyloric stenosis	congenital anomalies
751.12	Congenital anomalies of male genital organs	congenital anomalies
751.3	Obstructive genitourinary defect	congenital anomalies
752.11	Spina bifida	congenital anomalies
752.2	Other specified congenital anomalies of nervous system	congenital anomalies
753	Congenital anomalies of the eye	congenital anomalies
753.1	Congenital cataract and lens anomalies	congenital anomalies
753.2	Congenital anomalies of posterior segment of eye	congenital anomalies
754.1	Lumbosacral spondylolysis	congenital
754.2	Spondylolisthesis	congenital
755.3	Congenital anomaly of fingers/toes	congenital anomalies
755.4	Congenital anomalies of upper limb	including shoulder girdle
755.6	Other congenital anomalies of lower limb	including pelvic girdle
755.61	Congenital hip dysplasia and deformity	congenital anomalies
756.1	Congenital anomalies of abdominal wall; diaphram	congenital anomalies
756.2	Pectus and other congenital anomalies of ribs/sternum	congenital anomalies
756.21	Pectus excavatum	congenital anomalies
756.22	Pectus carinatum	congenital anomalies
757	Congenital anomalies of the integument	congenital anomalies
758	Chromosomal anomalies and genetic disorders	congenital anomalies
758.1	Chromosomal anomalies	congenital anomalies
759	Other and unspecified congenital anomalies	congenital anomalies
759.1	Anomalies of endocrine glands	congenital
765	Cervical radiculitis	symptoms
767	Cervicocranial/Cervicobrachial syndrome	symptoms
769	Nonallopathic lesions NEC	symptoms
771.1	Swelling of limb	symptoms
771.2	Cramp of limb	symptoms
772	Symptoms of the muscles	symptoms
772.1	Muscular wasting and disuse atrophy	symptoms
772.2	Spasm of muscle	symptoms
772.3	Muscle weakness	symptoms
772.4	Rhabdomyolysis	symptoms
772.6	Facial weakness	symptoms
781.1	Loss of height	symptoms
781.2	Abnormal posture	symptoms
782	Symptoms involving skin and other integumentary tissue	symptoms
782.6	Pallor and flushing	symptoms
783.1	Postprocedural fever	symptoms
789.1	Persistent vomiting	symptoms
790	Nonspecific findings on examination of blood	symptoms
790.1	Elevated sedimentation rate	symptoms
790.8	Elevated C-reactive protein (CRP)	symptoms
790.9	Abnormal arterial blood gases	symptoms
791	Gangrene	symptoms
792	Abnormal Papanicolaou smear of cervix and cervical HPV	genitourinary
792.1	Papanicolaou smear of cervix or vagina with atypical squamous cells	genitourinary
794	Abnormal results of other function studies (bladder	pancreas
796	Elevated prostate specific antigen [PSA]	genitourinary
797	Shock	symptoms
797.1	Cardiogenic shock	symptoms
803.21	Colles' fracture	injuries & poisonings
805	Fracture of vertebral column without mention of spinal cord injury	injuries & poisonings
816	Cerebral laceration and contusion	injuries & poisonings
817	Concussion	injuries & poisonings
818	Intracranial hemorrhage (injury)	injuries & poisonings
818.1	Subdural hemorrhage (injury)	injuries & poisonings
818.2	Subarachnoid hemorrhage (injury)	injuries & poisonings
823	Torus fracture	injuries & poisonings
836	Traumatic arthropathy	injuries & poisonings
840.1	Muscle/tendon sprain	injuries & poisonings
840.2	Rotator cuff (capsule) sprain	injuries & poisonings
841	Sprains and strains of back and neck	injuries & poisonings
842	Other sprains and strains	injuries & poisonings
850	Hemorrhage or hematoma complicating a procedure	injuries & poisonings
851	Complications of transplants and reattached limbs	injuries & poisonings
853	Complication of colostomy or enterostomy	injuries & poisonings
854	Complications of cardiac/vascular device	implant
855	Complication of nervous system device	implant
856	Vascular complications of surgery and medical procedures	injuries & poisonings
870.1	Open wound or laceration of eye or eyelid	injuries & poisonings
870.2	Open wound of ear	injuries & poisonings
870.4	Open wound of nose and sinus	injuries & poisonings
870.5	Open wound of lip and mouth	injuries & poisonings
870.6	Open wound of neck	injuries & poisonings
870.8	Open wound of genital organs	injuries & poisonings
871.1	Open wound of hand except finger(s)	injuries & poisonings
871.2	Open wound of finger(s)	injuries & poisonings
871.3	Open wound of foot except toe(s) alone	injuries & poisonings
871.4	Open wound of toe(s)	injuries & poisonings
874	Complication of amputation stump	injuries & poisonings
875	Non-healing surgical wound	injuries & poisonings
876	Posttraumatic wound infection not elsewhere classified	injuries & poisonings
905	Late effects of musculoskeletal and connective tissue injuries	injuries & poisonings
910	Superficial injury	infected
912	Insect bite	injuries & poisonings
913	Toxic effect of venom	injuries & poisonings
930	Allergic reaction to food	injuries & poisonings
931	Contact dermatitis and other eczema due to plants [except food]	dermatologic
938.1	Acute dermatitis due to solar radiation	dermatologic
939.1	Contact and allergic dermatitis of eyelid	dermatologic
941	Adverse reaction to serum or vaccine	injuries & poisonings
942	Infusion and transfusion reaction	injuries & poisonings
949	Allergies	other
949.1	Diaper or napkin rash	injuries & poisonings
952	Spinal cord injury without evidence of spinal bone injury	injuries & poisonings
957	Injury to other and unspecified nerves	injuries & poisonings
958.1	Postoperative shock	injuries & poisonings
958.2	Traumatic and surgical subcutaneous emphysema	injuries & poisonings
960.1	Adverse effects of antibacterials (not penicillins)	injuries & poisonings
960.3	Poisoning by antifungal antibiotics	injuries & poisonings
962	Poisoning by hormones and synthetic substitutes	injuries & poisonings
962.1	Adrenal cortical steroids causing adverse effects in therapeutic use	injuries & poisonings
962.2	Insulins and antidiabetic agents causing adverse effects in therapeutic use	injuries & poisonings
962.3	Hormones and synthetic substitutes causing adverse effects in therapeutic use	injuries & poisonings
963	Poisoning by primarily systemic agents	injuries & poisonings
963.1	Antineoplastic and immunosuppressive drugs causing adverse effects	injuries & poisonings
964	Poisoning by agents primarily affecting blood constituents	injuries & poisonings
964.1	Anticoagulants causing adverse effects	injuries & poisonings
965.2	Antirheumatics causing adverse effects in therapeutic use	injuries & poisonings
965.3	Salicylates causing adverse effects in therapeutic use	injuries & poisonings
966	Poisoning by anticonvulsants and anti-Parkinsonism drugs	injuries & poisonings
969	Poisoning by psychotropic agents	injuries & poisonings
971	Poisoning by drugs primarily affecting the autonomic nervous system	injuries & poisonings
972	Poisoning by agents primarily affecting the cardiovascular system	injuries & poisonings
972.1	Cardiac rhythm regulators causing adverse effects in therapeutic use	injuries & poisonings
972.2	Antilipemic and antiarteriosclerotic drugs causing adverse effects in therapeutic use	injuries & poisonings
972.6	Antihypertensive agents causing adverse effects	injuries & poisonings
973	Poisoning by agents primarily affecting the gastrointestinal system	injuries & poisonings
974	Poisoning by water	mineral
975	Poisoning by agents primarily acting on the smooth and skeletal muscles and respiratory system	injuries & poisonings
976	Poisoning by agents primarily affecting skin & mucous membrane	ophthalmological
981	Toxic effect of (non-ethyl) alcohol and petroleum and other solvents	injuries & poisonings
983	Toxic effect of corrosive aromatics	acids
984	Toxic effect of lead and its compounds (including fumes)	injuries & poisonings
985	Toxic effect of other metals	injuries & poisonings
986	Toxic effect of carbon monoxide	injuries & poisonings
987	Toxic effect of other gases	fumes
988	Toxic effect of noxious substances eaten as food	injuries & poisonings
989	Toxic effect of other substances	chiefly nonmedicinal as to source
994.1	Systemic inflammatory response syndrome (SIRS)	injuries & poisonings
994.21	Septic shock	injuries & poisonings
